# Supplementary material for: RNA sequencing reveals transcriptional signatures of drug response and SARS-CoV-2 interaction in colorectal cancer cells
Source: Front Med (Lausanne). 2025 Sep 18;12:1654555. doi: 10.3389/fmed.2025.1654555 (PMC12488652; doi:10.3389/fmed.2025.1654555)
Supplement: Supplementary file 1 [file Supplementary_file_1.zip]

Archive with 20 entries (17 files):
- SW480_Cnt1_2_fastqc/
- SW480_Cnt1_2_fastqc/Icons/
- SW480_Cnt1_2_fastqc/Images/
- SW480_Cnt1_2_fastqc/Icons/fastqc_icon.png
- SW480_Cnt1_2_fastqc/Icons/warning.png
- SW480_Cnt1_2_fastqc/Icons/error.png
- SW480_Cnt1_2_fastqc/Icons/tick.png
- SW480_Cnt1_2_fastqc/summary.txt
- SW480_Cnt1_2_fastqc/Images/per_base_quality.png
- SW480_Cnt1_2_fastqc/Images/per_tile_quality.png
- SW480_Cnt1_2_fastqc/Images/per_sequence_quality.png
- SW480_Cnt1_2_fastqc/Images/per_base_sequence_content.png
- SW480_Cnt1_2_fastqc/Images/per_sequence_gc_content.png
- SW480_Cnt1_2_fastqc/Images/per_base_n_content.png
- SW480_Cnt1_2_fastqc/Images/sequence_length_distribution.png
- SW480_Cnt1_2_fastqc/Images/duplication_levels.png
- SW480_Cnt1_2_fastqc/Images/adapter_content.png
- SW480_Cnt1_2_fastqc/fastqc_report.html
- SW480_Cnt1_2_fastqc/fastqc_data.txt
- SW480_Cnt1_2_fastqc/fastqc.fo
