# Supplementary material for: RNA sequencing reveals transcriptional signatures of drug response and SARS-CoV-2 interaction in colorectal cancer cells
Source: Front Med (Lausanne). 2025 Sep 18;12:1654555. doi: 10.3389/fmed.2025.1654555 (PMC12488652; doi:10.3389/fmed.2025.1654555)
Supplement: Supplementary file 1 [file Supplementary_file_1.zip › SW480_Cnt1_2_fastqc/fastqc_data.txt]

##FastQC	0.11.9
>>Basic Statistics	pass
#Measure	Value
Filename	SW480_Cnt1_2.fastq
File type	Conventional base calls
Encoding	Sanger / Illumina 1.9
Total Sequences	7011989
Sequences flagged as poor quality	0
Sequence length	101
%GC	57
>>END_MODULE
>>Per base sequence quality	pass
#Base	Mean	Median	Lower Quartile	Upper Quartile	10th Percentile	90th Percentile
1	35.61801166544899	37.0	37.0	37.0	37.0	37.0
2	35.65220724105529	37.0	37.0	37.0	37.0	37.0
3	35.84794285900905	37.0	37.0	37.0	37.0	37.0
4	35.90904620643301	37.0	37.0	37.0	37.0	37.0
5	35.983712324705586	37.0	37.0	37.0	37.0	37.0
6	35.954703722438815	37.0	37.0	37.0	37.0	37.0
7	35.857153084524235	37.0	37.0	37.0	37.0	37.0
8	35.97037659357424	37.0	37.0	37.0	37.0	37.0
9	35.95570301094312	37.0	37.0	37.0	37.0	37.0
10-11	35.974570624682954	37.0	37.0	37.0	37.0	37.0
12-13	35.90001873933345	37.0	37.0	37.0	37.0	37.0
14-15	35.887996045059396	37.0	37.0	37.0	37.0	37.0
16-17	35.88271202364978	37.0	37.0	37.0	37.0	37.0
18-19	35.89041982239276	37.0	37.0	37.0	37.0	37.0
20-21	35.858520029053096	37.0	37.0	37.0	37.0	37.0
22-23	35.83799482571921	37.0	37.0	37.0	37.0	37.0
24-25	35.772021729949344	37.0	37.0	37.0	37.0	37.0
26-27	35.75628174206801	37.0	37.0	37.0	37.0	37.0
28-29	35.76237944217817	37.0	37.0	37.0	37.0	37.0
30-31	35.69916291927482	37.0	37.0	37.0	37.0	37.0
32-33	35.666039074795904	37.0	37.0	37.0	37.0	37.0
34-35	35.65725768498177	37.0	37.0	37.0	37.0	37.0
36-37	35.59828646312572	37.0	37.0	37.0	37.0	37.0
38-39	35.580307325112365	37.0	37.0	37.0	37.0	37.0
40-41	35.57937420885489	37.0	37.0	37.0	37.0	37.0
42-43	35.59137551290733	37.0	37.0	37.0	37.0	37.0
44-45	35.585394755381785	37.0	37.0	37.0	37.0	37.0
46-47	35.57432827894172	37.0	37.0	37.0	37.0	37.0
48-49	35.549116313376466	37.0	37.0	37.0	37.0	37.0
50-51	35.57881801851344	37.0	37.0	37.0	37.0	37.0
52-53	35.51080150165688	37.0	37.0	37.0	37.0	37.0
54-55	35.49864567651856	37.0	37.0	37.0	37.0	37.0
56-57	35.47207140114901	37.0	37.0	37.0	37.0	37.0
58-59	35.456257412305895	37.0	37.0	37.0	37.0	37.0
60-61	35.3780246058607	37.0	37.0	37.0	37.0	37.0
62-63	35.4018836740736	37.0	37.0	37.0	37.0	37.0
64-65	35.395717733686936	37.0	37.0	37.0	37.0	37.0
66-67	35.33815474299158	37.0	37.0	37.0	37.0	37.0
68-69	35.31584637623453	37.0	37.0	37.0	37.0	37.0
70-71	35.320342533387105	37.0	37.0	37.0	37.0	37.0
72-73	35.292528951846464	37.0	37.0	37.0	37.0	37.0
74-75	35.323892667814036	37.0	37.0	37.0	37.0	37.0
76-77	35.28331573014671	37.0	37.0	37.0	37.0	37.0
78-79	35.286427044655525	37.0	37.0	37.0	37.0	37.0
80-81	35.289447158209626	37.0	37.0	37.0	37.0	37.0
82-83	35.30347534821794	37.0	37.0	37.0	37.0	37.0
84-85	35.27527257605119	37.0	37.0	37.0	37.0	37.0
86-87	35.2691733785055	37.0	37.0	37.0	37.0	37.0
88-89	35.192168897037476	37.0	37.0	37.0	37.0	37.0
90-91	35.20817213320959	37.0	37.0	37.0	37.0	37.0
92-93	35.214841568468174	37.0	37.0	37.0	37.0	37.0
94-95	35.130292792857034	37.0	37.0	37.0	31.0	37.0
96-97	35.18038144104069	37.0	37.0	37.0	37.0	37.0
98-99	35.18158345393631	37.0	37.0	37.0	37.0	37.0
100-101	35.05257489031641	37.0	37.0	37.0	25.0	37.0
>>END_MODULE
>>Per tile sequence quality	pass
#Tile	Base	Mean
2101	1	-0.2119604011604963
2101	2	-0.10549658425522779
2101	3	-0.17876126326545005
2101	4	-0.0770151086483466
2101	5	-0.09965350945874718
2101	6	-0.11782336993965004
2101	7	-0.12318244456299965
2101	8	-0.09890970647011699
2101	9	-0.12321215757987858
2101	10-11	-0.07173554651051006
2101	12-13	-0.1313203312751554
2101	14-15	-0.08257808986859771
2101	16-17	-0.07312357039415218
2101	18-19	-0.0718135949644747
2101	20-21	-0.06080415311880927
2101	22-23	-0.09853034587705167
2101	24-25	-0.08647597426520548
2101	26-27	-0.09236989796110606
2101	28-29	-0.06557403665107842
2101	30-31	-0.07115679271169739
2101	32-33	-0.08020112171622884
2101	34-35	-0.0911946774109893
2101	36-37	-0.1066414805342859
2101	38-39	-0.05889329095047913
2101	40-41	-0.09492936433926502
2101	42-43	-0.09466341762968256
2101	44-45	-0.08906298203680052
2101	46-47	-0.06558443175057249
2101	48-49	-0.11914559928154489
2101	50-51	-0.12837615862415674
2101	52-53	-0.11589930352942446
2101	54-55	-0.09598856261591493
2101	56-57	-0.0845873787642617
2101	58-59	-0.09299897621025366
2101	60-61	-0.055958934024964435
2101	62-63	-0.08183200852305816
2101	64-65	-0.12219680979420389
2101	66-67	-0.07870139557902434
2101	68-69	-0.12828961489373114
2101	70-71	-0.10760404797039058
2101	72-73	-0.13331398812689343
2101	74-75	-0.11575584904934999
2101	76-77	-0.12349149856277819
2101	78-79	-0.074721294848068
2101	80-81	-0.10339665565283696
2101	82-83	-0.1067898356460617
2101	84-85	-0.08926629798988728
2101	86-87	-0.07854366671313073
2101	88-89	-0.06943342929417895
2101	90-91	-0.10923306064862714
2101	92-93	-0.09426114929519258
2101	94-95	-0.0824847903568866
2101	96-97	-0.08908623907888114
2101	98-99	-0.08557953808196572
2101	100-101	-0.13083644249939397
2102	1	-0.11426840502989677
2102	2	-0.2059020187014653
2102	3	-0.05937081986989057
2102	4	-0.05603947699018619
2102	5	-0.08029384885298896
2102	6	-0.07624094961990124
2102	7	-0.07323754778651193
2102	8	-0.05829468944916982
2102	9	-0.05568661573558131
2102	10-11	-0.057723438024559925
2102	12-13	-0.03857183321339619
2102	14-15	-0.09994164317915022
2102	16-17	-0.058859796391764974
2102	18-19	-0.0533308885956032
2102	20-21	-0.027382532939981274
2102	22-23	-0.0317470329740388
2102	24-25	-0.05323887325064902
2102	26-27	-0.037530637985653925
2102	28-29	-0.08561522185495107
2102	30-31	-0.056650636394202536
2102	32-33	-0.09225964263269049
2102	34-35	-0.06905067840936141
2102	36-37	-0.03599643923803342
2102	38-39	-0.06825794374326932
2102	40-41	-0.07203661595860211
2102	42-43	-0.08263680241523019
2102	44-45	-0.07652368303812551
2102	46-47	-0.06021463398267457
2102	48-49	-0.013106480477844684
2102	50-51	-0.06327984756834582
2102	52-53	-0.08853138077581946
2102	54-55	-0.06612470221858757
2102	56-57	-0.04151273019687807
2102	58-59	-0.0697513707995796
2102	60-61	-0.058682157929844436
2102	62-63	-0.033517976368621305
2102	64-65	-0.07475530139237208
2102	66-67	-0.05647426999814087
2102	68-69	-0.04717566106939586
2102	70-71	-0.10997895821972037
2102	72-73	-0.06914246149839443
2102	74-75	-0.09714950469400918
2102	76-77	-0.09367397870295235
2102	78-79	-0.08776652609972757
2102	80-81	-0.06019764967555119
2102	82-83	-0.037851608580901086
2102	84-85	-0.07540881128470289
2102	86-87	-0.06319138926133405
2102	88-89	-0.06214327086256333
2102	90-91	-0.0975925328897489
2102	92-93	-0.09064402561151752
2102	94-95	-0.060718429716473565
2102	96-97	-0.047292038206450115
2102	98-99	-0.07058705398520715
2102	100-101	-0.049113089174745994
2103	1	-0.08085929565525163
2103	2	-0.0366318297618875
2103	3	-0.004227686110176876
2103	4	-0.05637616994915362
2103	5	-0.04335969070974954
2103	6	-0.053892937574730126
2103	7	-0.013622556969544064
2103	8	-0.0020744866717379296
2103	9	-0.053923480239959076
2103	10-11	-0.018881609212577644
2103	12-13	-0.042850567340245505
2103	14-15	-0.02305429886629895
2103	16-17	-0.03103403805064886
2103	18-19	-0.023879331745725096
2103	20-21	-0.04564525550357246
2103	22-23	-0.036014637823512885
2103	24-25	-0.03430836319522257
2103	26-27	-0.03203526935451606
2103	28-29	-0.02841385781216843
2103	30-31	-0.05462508587677206
2103	32-33	-0.026901877115648176
2103	34-35	-0.049668549740680135
2103	36-37	-0.059208334997087775
2103	38-39	-0.030269924122443115
2103	40-41	-0.026147997837078663
2103	42-43	-0.08349503481839093
2103	44-45	-0.007985388637244739
2103	46-47	-0.02601300870742307
2103	48-49	-0.03990781792318643
2103	50-51	-0.0024872055672773286
2103	52-53	-0.03502598716897154
2103	54-55	-0.05215713152259838
2103	56-57	-0.053653327768209635
2103	58-59	-0.010651272122146338
2103	60-61	-0.0433477757943308
2103	62-63	-0.03275290245138507
2103	64-65	-0.0630275021750748
2103	66-67	-0.025256413388724752
2103	68-69	-0.14403185600977508
2103	70-71	-0.07462704221325822
2103	72-73	-0.07179747283836235
2103	74-75	-0.024290584925758196
2103	76-77	-0.035082884342479304
2103	78-79	-0.03877826246919369
2103	80-81	-0.03747395327163616
2103	82-83	-0.07039002607957201
2103	84-85	-0.027477931835981906
2103	86-87	-0.043206292768118715
2103	88-89	-0.057684130356207675
2103	90-91	-0.08635473918472769
2103	92-93	-0.05284283050810501
2103	94-95	-0.055881368272068244
2103	96-97	-0.041685782984941966
2103	98-99	-0.04079208268632328
2103	100-101	-0.08618168519860347
2104	1	-0.18001468415774013
2104	2	-0.09973375119900396
2104	3	-0.011153990677684078
2104	4	-0.02848715426715387
2104	5	-0.0801729555624604
2104	6	-0.05998287788686696
2104	7	-0.01913417475729773
2104	8	-0.048703934425951445
2104	9	-0.05965713375409365
2104	10-11	-0.04396894623355507
2104	12-13	-0.0374376067081954
2104	14-15	-0.008230562711240452
2104	16-17	-0.0660006651560252
2104	18-19	-0.04063998041222305
2104	20-21	-0.0416493311426791
2104	22-23	0.005524139756779789
2104	24-25	-0.006635006606643401
2104	26-27	-0.0238472918086714
2104	28-29	-0.051176294966985836
2104	30-31	-0.022939190527161202
2104	32-33	-0.018421281449931826
2104	34-35	-0.05024391342924872
2104	36-37	-0.026485765137373107
2104	38-39	-0.04836973211099149
2104	40-41	-0.03460905737434672
2104	42-43	-0.0307239813774558
2104	44-45	-0.008918205080910013
2104	46-47	-0.03882066445114418
2104	48-49	-0.05154309308010596
2104	50-51	-0.043803892736427485
2104	52-53	-0.05513839527485942
2104	54-55	-0.06240195305800711
2104	56-57	-0.0285739376138352
2104	58-59	-0.07400336068563718
2104	60-61	-0.026233486681327634
2104	62-63	-0.06700232826342045
2104	64-65	-0.06281415937158386
2104	66-67	-0.043650493710956084
2104	68-69	-0.0642666286747442
2104	70-71	-0.07611911377932046
2104	72-73	-0.07102279689181756
2104	74-75	-0.057608279200593415
2104	76-77	-0.04905567103701003
2104	78-79	-0.046865420858516416
2104	80-81	-0.0508186679866256
2104	82-83	-0.0701691192027667
2104	84-85	-0.03938587103656488
2104	86-87	-0.043860140797164604
2104	88-89	-0.08873100505726939
2104	90-91	-0.078337399555366
2104	92-93	-0.04442028270900522
2104	94-95	-0.08944139022315056
2104	96-97	-0.01770222159704815
2104	98-99	-0.07558118745525633
2104	100-101	-0.08938681625814837
2105	1	0.014784390546154214
2105	2	-0.08422099818691464
2105	3	-0.05162055436085922
2105	4	-0.027687126272233797
2105	5	-0.03326586804494269
2105	6	-0.057516992119857946
2105	7	-0.016739374127325846
2105	8	-0.03290217504593329
2105	9	-0.0268517547042606
2105	10-11	0.023451795439669354
2105	12-13	-0.007602182065987506
2105	14-15	0.033627330140497236
2105	16-17	0.005606723489840704
2105	18-19	-0.02247356525763422
2105	20-21	0.012444376816340252
2105	22-23	0.013199230362886283
2105	24-25	-0.004402091626573679
2105	26-27	-0.0355050941800954
2105	28-29	0.021617858669308987
2105	30-31	0.01335366011034722
2105	32-33	0.03838459437247366
2105	34-35	0.012935998295269258
2105	36-37	0.04763993113331111
2105	38-39	-0.01800789321076479
2105	40-41	-0.0050979072085937105
2105	42-43	-0.013315853427869229
2105	44-45	0.01625672885428031
2105	46-47	0.032653519613610626
2105	48-49	0.026144430563476817
2105	50-51	0.050382793118039615
2105	52-53	5.927638474361174E-4
2105	54-55	-0.010376484085938387
2105	56-57	0.016577532279505647
2105	58-59	-0.02562880422441083
2105	60-61	6.458780901752448E-4
2105	62-63	0.029300466974326866
2105	64-65	-0.02226688158010859
2105	66-67	3.087334280209575E-4
2105	68-69	0.03486505997236122
2105	70-71	-0.004505229580395564
2105	72-73	0.018341421119075108
2105	74-75	0.032422636429949137
2105	76-77	-0.020339562843048498
2105	78-79	0.05414755378001246
2105	80-81	-0.005364011292606108
2105	82-83	0.004148939212385017
2105	84-85	0.011678496234807767
2105	86-87	-0.006116689069415315
2105	88-89	-0.013319681021116025
2105	90-91	-0.009770295689186526
2105	92-93	0.04613636102957486
2105	94-95	0.0035972409351003876
2105	96-97	0.013901491572141822
2105	98-99	-0.00390761964465014
2105	100-101	-0.0033294065474862578
2106	1	0.057060302396457985
2106	2	0.025579298219035707
2106	3	0.030495977988096
2106	4	-0.010093247526036464
2106	5	-0.004953909797720257
2106	6	0.01032255932995696
2106	7	-0.0061188689716686895
2106	8	0.03161499072149354
2106	9	0.018071142049784328
2106	10-11	0.026425648286554804
2106	12-13	0.035156818593499395
2106	14-15	0.04069457323951298
2106	16-17	0.028486053841618286
2106	18-19	-0.0017799301048242455
2106	20-21	0.0077821978868968245
2106	22-23	0.023743587358097784
2106	24-25	0.02496636333968638
2106	26-27	0.012349219571099468
2106	28-29	0.009868874809733086
2106	30-31	0.019291013695756476
2106	32-33	0.013923010999093322
2106	34-35	0.011173413738305271
2106	36-37	0.038632315637684655
2106	38-39	0.012170713371041586
2106	40-41	0.008975816741383369
2106	42-43	0.011291530988238208
2106	44-45	0.03139085896658145
2106	46-47	0.02411409953156607
2106	48-49	0.01758087374916073
2106	50-51	-0.011009672289638672
2106	52-53	0.03558875791033245
2106	54-55	0.0376058309275038
2106	56-57	0.02353846653306846
2106	58-59	0.03172669869052669
2106	60-61	0.02011320638435876
2106	62-63	-0.002996180490022482
2106	64-65	0.004037917338962416
2106	66-67	0.02227749305951221
2106	68-69	0.005661736723439503
2106	70-71	0.025892881401944123
2106	72-73	-0.01459583551457655
2106	74-75	0.018038714841388526
2106	76-77	2.842109238372359E-4
2106	78-79	-0.006132123553491908
2106	80-81	0.011608458644126074
2106	82-83	-0.0105282632082222
2106	84-85	0.029726187784184788
2106	86-87	-0.009964147571650983
2106	88-89	0.03651303974710629
2106	90-91	0.03357183923401408
2106	92-93	0.03367767535015531
2106	94-95	-0.04228283221820561
2106	96-97	-0.03136939118251547
2106	98-99	-0.012831932333284612
2106	100-101	-0.009804928491590204
2107	1	0.004916584313725991
2107	2	0.0012130268813166367
2107	3	0.0018998593075707504
2107	4	0.028972468633320148
2107	5	0.06505987121470724
2107	6	0.019120017528827304
2107	7	0.03898514461364755
2107	8	0.04048338330350276
2107	9	0.02452967102494341
2107	10-11	0.035092637503993274
2107	12-13	0.0022303734311535095
2107	14-15	0.034893292940438414
2107	16-17	-0.007063902813101208
2107	18-19	-0.00354461953447327
2107	20-21	-0.006027730512826679
2107	22-23	-0.01235787059215454
2107	24-25	0.023279440933265505
2107	26-27	0.004259196852359537
2107	28-29	0.007945663244505852
2107	30-31	-0.00535825450362637
2107	32-33	0.0025993017530510087
2107	34-35	0.012994448386585589
2107	36-37	0.012394193081966876
2107	38-39	-0.01788654914602006
2107	40-41	-0.007220648529333573
2107	42-43	0.023766557432246316
2107	44-45	-0.0037086603489555614
2107	46-47	-0.028578398027754304
2107	48-49	-0.002101016253924115
2107	50-51	0.018396972412340062
2107	52-53	-0.004433198564818497
2107	54-55	-0.013015952120433383
2107	56-57	-0.011596025786303699
2107	58-59	-0.0037946185270243404
2107	60-61	-0.008606121383756715
2107	62-63	-0.01938301454593727
2107	64-65	-0.015492896078662
2107	66-67	-0.023651577083455777
2107	68-69	7.262154366998175E-4
2107	70-71	-0.028183028391950415
2107	72-73	-0.012667454154502877
2107	74-75	-0.02319075234964174
2107	76-77	-0.043467978623404235
2107	78-79	-0.01935449229739561
2107	80-81	-0.02814527114873755
2107	82-83	0.01636023947366283
2107	84-85	0.024366030741326483
2107	86-87	0.020685818013348012
2107	88-89	0.009401284642315488
2107	90-91	-0.011194470199207274
2107	92-93	0.043629127861855466
2107	94-95	-0.018596610836254968
2107	96-97	-0.017180214127009208
2107	98-99	-0.007732818539949449
2107	100-101	9.541528262886345E-4
2108	1	0.039883009499391164
2108	2	-0.030072156889325186
2108	3	0.02202972969908501
2108	4	0.0026500164645284485
2108	5	0.008341468125117046
2108	6	0.016928031734686044
2108	7	-0.00961211838622944
2108	8	-0.010754956522461612
2108	9	-0.014416326508055022
2108	10-11	0.007184834099582815
2108	12-13	0.04050057596420942
2108	14-15	0.0426916578974712
2108	16-17	0.02336276521759828
2108	18-19	0.024528699585822267
2108	20-21	0.0033551030323621944
2108	22-23	0.03194109385903943
2108	24-25	0.0173737425662992
2108	26-27	-0.020800264051331396
2108	28-29	0.004603065056542732
2108	30-31	0.010906712405237329
2108	32-33	0.0062339946388902945
2108	34-35	0.01103388884665435
2108	36-37	0.03443293410186499
2108	38-39	0.015037785301707629
2108	40-41	0.00783612020666169
2108	42-43	0.018549430692942792
2108	44-45	0.01760801391659328
2108	46-47	0.05164764555368606
2108	48-49	0.029340310054386975
2108	50-51	0.046570702584439516
2108	52-53	0.04080267343554311
2108	54-55	0.0015225279781034828
2108	56-57	0.060117975635719745
2108	58-59	0.07626604087990074
2108	60-61	0.028223188497179308
2108	62-63	0.005383276101369461
2108	64-65	0.02900026866413441
2108	66-67	-0.016163270289531795
2108	68-69	0.04267957651464371
2108	70-71	0.0424070156117935
2108	72-73	0.01847867156375571
2108	74-75	0.04880488647601311
2108	76-77	0.060929729208893946
2108	78-79	0.053476993876302004
2108	80-81	0.02352165123630101
2108	82-83	0.03718412432257168
2108	84-85	0.01710108412405731
2108	86-87	0.027451895459961406
2108	88-89	0.04817907108389363
2108	90-91	0.06228103346506941
2108	92-93	0.04969450742489556
2108	94-95	0.007435476476992164
2108	96-97	0.052819400334534805
2108	98-99	0.0601014382079228
2108	100-101	0.050253736949791517
2109	1	-0.2224774198590751
2109	2	-0.0181699501560999
2109	3	0.006485217188270553
2109	4	-0.07198080515144767
2109	5	0.0051876743735164155
2109	6	0.014945919973420985
2109	7	-0.011413657049210713
2109	8	-0.028726467366013253
2109	9	-0.005953041345108545
2109	10-11	-0.02060143434081141
2109	12-13	-0.009891307137856131
2109	14-15	-0.023379779156833536
2109	16-17	0.007204731650816143
2109	18-19	0.022806252490624956
2109	20-21	-0.02017520015577645
2109	22-23	-0.01841136862498871
2109	24-25	0.007349837978921414
2109	26-27	0.008552535323232746
2109	28-29	-0.026691976336699952
2109	30-31	0.003631142978711921
2109	32-33	-0.005587673020251316
2109	34-35	-0.026031041523978615
2109	36-37	-0.020624534976043662
2109	38-39	-0.003628407819824986
2109	40-41	-0.004180544074927184
2109	42-43	3.046975123695006E-4
2109	44-45	-0.027186363041799666
2109	46-47	6.96642998221364E-5
2109	48-49	0.005009148601921254
2109	50-51	0.005802946536313414
2109	52-53	-0.031196405750186784
2109	54-55	0.008838446458803162
2109	56-57	-0.04079643795204646
2109	58-59	-0.0018094326937330152
2109	60-61	-0.028913415759227235
2109	62-63	-0.010508453118845296
2109	64-65	0.002082417126679559
2109	66-67	-0.014110419204399705
2109	68-69	-0.012102230964600835
2109	70-71	-0.005801424241731468
2109	72-73	0.005987635316493822
2109	74-75	-0.01623450140747451
2109	76-77	-0.026647311958107878
2109	78-79	0.02085230602926913
2109	80-81	-0.015569181274521782
2109	82-83	0.013843225788235713
2109	84-85	-0.008859945130502922
2109	86-87	0.026422904753630405
2109	88-89	0.021214944993410256
2109	90-91	0.020980679767859556
2109	92-93	-5.859026141763479E-5
2109	94-95	0.002332241461203921
2109	96-97	-0.022160299015368423
2109	98-99	-0.04256864443814834
2109	100-101	-0.012220073383431895
2110	1	-0.00936155090118973
2110	2	0.06831392963385241
2110	3	0.0037212088152358547
2110	4	0.020158695366660595
2110	5	0.018320139684767867
2110	6	0.0417608874569666
2110	7	0.007613715828199474
2110	8	0.03824141316490426
2110	9	0.033755696467807184
2110	10-11	0.04170437884715028
2110	12-13	0.035426691470924254
2110	14-15	0.01725804789892038
2110	16-17	0.04577615796381451
2110	18-19	0.02699761135514933
2110	20-21	0.05152599559335869
2110	22-23	0.041833088361293846
2110	24-25	0.036388123778614556
2110	26-27	0.02519385796379936
2110	28-29	0.06169644187124135
2110	30-31	0.04624946512317507
2110	32-33	0.055517076325813264
2110	34-35	0.03220012249978055
2110	36-37	0.056095591792377775
2110	38-39	0.07184145632965055
2110	40-41	0.0350160002750215
2110	42-43	0.030465023547776582
2110	44-45	0.018085040661894425
2110	46-47	0.011408249115440583
2110	48-49	0.052725631833304476
2110	50-51	0.03607118013280086
2110	52-53	0.03796361447061258
2110	54-55	0.054850004087406035
2110	56-57	0.014540805281107794
2110	58-59	0.026205970399061584
2110	60-61	0.03704274720430334
2110	62-63	0.04497646706371228
2110	64-65	0.03818987318216216
2110	66-67	0.046716024058561345
2110	68-69	0.030002484439208388
2110	70-71	0.01828803107823518
2110	72-73	0.040245193956181424
2110	74-75	0.03840384823561038
2110	76-77	0.05026304739427445
2110	78-79	0.05980444673863161
2110	80-81	0.0650643876025967
2110	82-83	0.03535270016982395
2110	84-85	0.017763972280114615
2110	86-87	0.03182498543108636
2110	88-89	0.005941753314019138
2110	90-91	0.043094126602753136
2110	92-93	0.042284641191024264
2110	94-95	0.020865370239626202
2110	96-97	0.03328711744734392
2110	98-99	0.06012509439189273
2110	100-101	0.025881103582030107
2111	1	0.0782011838001182
2111	2	0.07922884949865505
2111	3	0.05962659508566759
2111	4	0.06077935290236525
2111	5	0.03408056118084346
2111	6	0.055862666123147164
2111	7	0.040615719905986225
2111	8	0.05133463218154333
2111	9	0.05588002755915511
2111	10-11	0.05115789826474071
2111	12-13	0.038645338350036695
2111	14-15	0.04227665536112113
2111	16-17	0.05189099283226284
2111	18-19	0.02073573601470713
2111	20-21	0.038448667561880256
2111	22-23	0.053554628163865914
2111	24-25	0.022045027281450302
2111	26-27	0.05878144562648657
2111	28-29	0.06821895179471227
2111	30-31	0.03655318603790647
2111	32-33	0.03784162499643173
2111	34-35	0.06359660988496785
2111	36-37	0.07479428058109505
2111	38-39	0.06524091743782634
2111	40-41	0.039970056429140755
2111	42-43	0.026461925397839536
2111	44-45	0.0716450300943805
2111	46-47	0.0614176142626377
2111	48-49	0.005319133737238246
2111	50-51	0.055751734315308
2111	52-53	0.06314078683805491
2111	54-55	0.09224279695632731
2111	56-57	0.05189436587571805
2111	58-59	0.03327829038001795
2111	60-61	0.03645165986824139
2111	62-63	0.04903797792268705
2111	64-65	0.06473908021477826
2111	66-67	0.04063643625902813
2111	68-69	0.09020823078556361
2111	70-71	0.03942854045109101
2111	72-73	0.03648805697683599
2111	74-75	0.0340025095091292
2111	76-77	0.026631539128047166
2111	78-79	0.06639179729516087
2111	80-81	0.04746068023087702
2111	82-83	0.10237933919703579
2111	84-85	0.10896498599753812
2111	86-87	0.08191460362005643
2111	88-89	0.11333370699585998
2111	90-91	0.10256791582108349
2111	92-93	0.08644546248911666
2111	94-95	0.08401884327530951
2111	96-97	0.041401182041767015
2111	98-99	0.057151860726783354
2111	100-101	0.06233128922688991
2112	1	0.07458104963262713
2112	2	0.10022454321362062
2112	3	-0.007494307273546497
2112	4	0.010066160414048397
2112	5	0.04336633325168293
2112	6	0.023368212214862183
2112	7	0.015055561290196806
2112	8	0.030972312835544358
2112	9	0.020870881401855
2112	10-11	0.050505590435925285
2112	12-13	0.06838518177409725
2112	14-15	0.026111414271326794
2112	16-17	0.03260450722176245
2112	18-19	0.05579394453303621
2112	20-21	0.048955531604015334
2112	22-23	0.022214941814112876
2112	24-25	0.06242783783282135
2112	26-27	0.059521203210891827
2112	28-29	0.027563532854692596
2112	30-31	0.03502629427241999
2112	32-33	0.03165129512939302
2112	34-35	0.03023917845942492
2112	36-37	-0.055092534436326446
2112	38-39	0.01728510983978282
2112	40-41	0.06293721456469825
2112	42-43	0.07976069594206336
2112	44-45	0.04162258949524045
2112	46-47	0.029499435782483374
2112	48-49	0.009561843940808501
2112	50-51	0.0011345807134972574
2112	52-53	0.03521977608303217
2112	54-55	0.038411836592949555
2112	56-57	0.046542920332690585
2112	58-59	0.06233129943852589
2112	60-61	0.035177374342616474
2112	62-63	0.04546766553749393
2112	64-65	0.046696581630300216
2112	66-67	0.04264029421833726
2112	68-69	0.032385459524732596
2112	70-71	0.050312473333164576
2112	72-73	0.05055129129595315
2112	74-75	0.024503390674318837
2112	76-77	0.058144239453767455
2112	78-79	0.0445291523017346
2112	80-81	0.03864741905000102
2112	82-83	0.051317413698733105
2112	84-85	0.03946340600517573
2112	86-87	0.031518485204983904
2112	88-89	0.028638404950328322
2112	90-91	0.06280716034427059
2112	92-93	0.001938035327725629
2112	94-95	0.008449823155018521
2112	96-97	0.02437869717478236
2112	98-99	0.027498789881306607
2112	100-101	0.015954538408529118
2113	1	0.10366987174077025
2113	2	0.00792176710166359
2113	3	0.0631109876871605
2113	4	0.05466047629975179
2113	5	0.03998730913771453
2113	6	0.044696468339900264
2113	7	0.10614350979291487
2113	8	0.027117018016177497
2113	9	0.07875507086519207
2113	10-11	-0.0023133924919207516
2113	12-13	-0.023443270756445145
2113	14-15	-0.016092777529834734
2113	16-17	-0.013089499271430327
2113	18-19	-0.0013968240022350642
2113	20-21	-0.0014594144579689328
2113	22-23	-0.02444620514863516
2113	24-25	0.006622121392673819
2113	26-27	-0.007368387604515192
2113	28-29	-0.009463153528223245
2113	30-31	0.008458958393404714
2113	32-33	-0.010906718339583676
2113	34-35	-0.0015253091683646858
2113	36-37	-0.0019659508438820694
2113	38-39	0.007578263019212272
2113	40-41	-4.6640456656632523E-4
2113	42-43	0.01446685701946393
2113	44-45	-0.0018334330420231026
2113	46-47	-0.001715568015008273
2113	48-49	0.01392602002837151
2113	50-51	-0.00878390522573369
2113	52-53	0.0275729014507462
2113	54-55	0.026599501071622456
2113	56-57	0.004727940355678584
2113	58-59	-0.023681788018663497
2113	60-61	0.021513476653673536
2113	62-63	0.01404200638278752
2113	64-65	0.034034388897318024
2113	66-67	0.016289063360979128
2113	68-69	0.06353093705644142
2113	70-71	0.036317801824232276
2113	72-73	0.05578474216654428
2113	74-75	0.012064077341996438
2113	76-77	0.040579709166237876
2113	78-79	-0.01845865483404907
2113	80-81	0.02999700477457168
2113	82-83	0.024676699317986106
2113	84-85	0.011915981694883726
2113	86-87	0.014130081729177846
2113	88-89	0.020933544732429255
2113	90-91	0.08169477862642083
2113	92-93	0.09716298946209889
2113	94-95	0.08595977982625413
2113	96-97	0.06775802565982758
2113	98-99	0.05943085790842417
2113	100-101	0.07158895577765634
2114	1	0.14034789039357776
2114	2	0.10716881231138586
2114	3	0.09222841174387497
2114	4	0.07993996435524053
2114	5	0.05698976376469744
2114	6	0.08257352331710166
2114	7	0.04526812842499339
2114	8	0.0477525493837021
2114	9	0.0979485478617903
2114	10-11	-0.07013504324158504
2114	12-13	-0.007584845491294345
2114	14-15	-0.023116081262124055
2114	16-17	0.001034687634600573
2114	18-19	0.005610313704004
2114	20-21	-0.001386024298120958
2114	22-23	-0.02067139217716374
2114	24-25	0.005467675006798345
2114	26-27	0.006099507171668961
2114	28-29	0.0058990762727404444
2114	30-31	0.0017530159896139708
2114	32-33	-0.006521267932349417
2114	34-35	0.025849979128004463
2114	36-37	0.011778061662312211
2114	38-39	-0.00789952121341031
2114	40-41	0.028542180985425603
2114	42-43	0.0278291218447535
2114	44-45	-0.0052560543197088805
2114	46-47	-0.002037966167627303
2114	48-49	0.013381950519466557
2114	50-51	-0.006275311094931624
2114	52-53	0.02888128044659055
2114	54-55	0.0057914608992959415
2114	56-57	-0.039833402798208795
2114	58-59	-0.014292940077410776
2114	60-61	-0.018533934458467627
2114	62-63	-0.0273323976962061
2114	64-65	0.007047608038845965
2114	66-67	0.02528066134215834
2114	68-69	0.0185476395309081
2114	70-71	0.048957138547258694
2114	72-73	0.05378067435861311
2114	74-75	-0.02094609304862871
2114	76-77	0.014719882351492686
2114	78-79	-0.017810191333403225
2114	80-81	0.014421344152189874
2114	82-83	-0.04418640054275613
2114	84-85	-0.020748558918306514
2114	86-87	-0.04893383701368492
2114	88-89	-0.009957180191747739
2114	90-91	0.03646464136403438
2114	92-93	0.0440422976766186
2114	94-95	0.07283184597881132
2114	96-97	0.0478312100750955
2114	98-99	0.06668195612847683
2114	100-101	0.051169233920184354
2115	1	0.16411052873792897
2115	2	0.08632491705258616
2115	3	0.03306908373253492
2115	4	0.024095305768739195
2115	5	0.013610564324437746
2115	6	0.02835840341207785
2115	7	0.03992866722960997
2115	8	0.06243551066545194
2115	9	0.02617635571917276
2115	10-11	0.03805608909268443
2115	12-13	0.04764622690065323
2115	14-15	0.030576901380470645
2115	16-17	0.010261083112339975
2115	18-19	0.022066052250600876
2115	20-21	0.009802154480219372
2115	22-23	0.038314458629329806
2115	24-25	0.008341675530225245
2115	26-27	0.05867856779742908
2115	28-29	0.020648289976428202
2115	30-31	0.019145817355713746
2115	32-33	0.029016913015766477
2115	34-35	0.048449771476811065
2115	36-37	0.042125173752999956
2115	38-39	0.02216256870591593
2115	40-41	0.06000499557335104
2115	42-43	0.04290310491066407
2115	44-45	0.02884679278205482
2115	46-47	0.00403805134175883
2115	48-49	0.03619312066943081
2115	50-51	0.009057812273141508
2115	52-53	0.0406114292760833
2115	54-55	0.048125227969642026
2115	56-57	0.027835584088073517
2115	58-59	0.07178734811475351
2115	60-61	0.033109383935347125
2115	62-63	0.020045732409606387
2115	64-65	0.09012262499427948
2115	66-67	0.02953250183930578
2115	68-69	0.034267972101105215
2115	70-71	0.08801805423346565
2115	72-73	0.0472058835486493
2115	74-75	0.03300204173624621
2115	76-77	0.046884765890354174
2115	78-79	-0.011355337384294728
2115	80-81	0.026205169913119164
2115	82-83	0.012386519091755588
2115	84-85	0.030360092736053446
2115	86-87	0.026529905177419266
2115	88-89	0.018034509372341745
2115	90-91	0.03986196121259411
2115	92-93	-0.006828413065370853
2115	94-95	0.012194155925271843
2115	96-97	0.022343290572919727
2115	98-99	0.017010654438450956
2115	100-101	0.06338692681799074
2116	1	0.14138694570295485
2116	2	0.10425214523787218
2116	3	-3.844968993149678E-5
2116	4	0.04635664859986122
2116	5	0.056756097369145664
2116	6	0.027520437710045087
2116	7	-0.020549704474632335
2116	8	-0.04958539432090703
2116	9	-0.0162868830826568
2116	10-11	0.011780538085147896
2116	12-13	0.030710737504030305
2116	14-15	0.008263359444406149
2116	16-17	0.04294376911251163
2116	18-19	0.04032012468331203
2116	20-21	0.03221561515464799
2116	22-23	0.011853684912125573
2116	24-25	-0.02920153669635539
2116	26-27	0.016021309428992936
2116	28-29	0.03887278660011617
2116	30-31	0.016360693651201075
2116	32-33	0.025631770975877544
2116	34-35	0.03924075896673429
2116	36-37	-0.011877441580558923
2116	38-39	0.041896448312122914
2116	40-41	0.0014061551130524208
2116	42-43	0.029036144380185647
2116	44-45	-0.004980285225514081
2116	46-47	0.008116391601284079
2116	48-49	0.016621543319061516
2116	50-51	0.04084727102060981
2116	52-53	0.019850687305655867
2116	54-55	-0.013922847320060328
2116	56-57	0.05477765049825223
2116	58-59	0.015016915456008917
2116	60-61	0.0279989110561516
2116	62-63	0.06707166906550555
2116	64-65	0.04460279030445946
2116	66-67	0.03432663168833727
2116	68-69	0.04299067952709379
2116	70-71	0.05719690791557497
2116	72-73	0.04567643872241689
2116	74-75	0.11393345943078259
2116	76-77	0.09332176255303182
2116	78-79	0.02204005365699402
2116	80-81	0.044039274698711495
2116	82-83	0.04226605298800479
2116	84-85	-0.0301928214020748
2116	86-87	0.03333748380472912
2116	88-89	-9.215630486210102E-4
2116	90-91	-0.09084163827117919
2116	92-93	-0.1559558063624067
2116	94-95	0.051720644349416034
2116	96-97	-0.03724422868616273
2116	98-99	-0.008419774518344525
2116	100-101	0.03935250404393997
>>END_MODULE
>>Per sequence quality scores	pass
#Quality	Count
11	7.0
12	78.0
13	363.0
14	830.0
15	1428.0
16	1963.0
17	2642.0
18	3259.0
19	4823.0
20	7346.0
21	11468.0
22	17146.0
23	26581.0
24	35455.0
25	46458.0
26	53997.0
27	61626.0
28	65687.0
29	74920.0
30	86938.0
31	111778.0
32	142176.0
33	199830.0
34	312593.0
35	751044.0
36	3834512.0
37	1157041.0
>>END_MODULE
>>Per base sequence content	warn
#Base	G	A	T	C
1	37.44735432486039	11.622778870195146	13.524654690577773	37.405212114366684
2	33.18757345455048	17.54085752273713	25.457912155880454	23.813656866831938
3	30.134212500058826	20.134984057568172	22.209076111937733	27.521727330435265
4	33.47926015883893	25.201522355043604	17.636513130918395	23.682704355199064
5	33.578532424965296	25.678192022263584	18.431489267881055	22.311786284890065
6	27.470222785574823	28.243612475718372	18.459783664806093	25.826381073900716
7	26.372360220411085	14.365612173866166	31.95328964416733	27.30873796155542
8	27.646121521297314	17.671861721403157	22.444758541406724	32.23725821589281
9	28.67862865709411	17.155962046712002	23.921860676316044	30.243548619877842
10-11	30.029446275254752	23.175726771081685	18.710132634808787	28.08469431885478
12-13	30.213028278863142	18.324318253531068	22.120470844943124	29.342182622662666
14-15	29.685699386624247	20.407923149870147	22.742821220423725	27.16355624308188
16-17	29.94507234124118	20.399384292235567	21.68928007886171	27.96626328766154
18-19	29.481328336367895	20.6166752400781	21.902080850383534	27.999915573170465
20-21	29.849739780652197	20.759511344103203	21.37197839864951	28.01877047659509
22-23	30.092875936690426	20.742853471593687	21.24930752524765	27.914963066468236
24-25	29.486310002370946	21.1203568187936	21.598454070454597	27.794879108380854
26-27	29.81209380385242	21.0548537317724	21.296577496964282	27.836474967410897
28-29	29.728562984743974	20.663089929675824	21.406313809076575	28.20203327650363
30-31	29.419161775708158	20.840132471600494	21.58282512716207	28.15788062552928
32-33	29.28372023374466	20.520798496846442	21.861236393714993	28.33424487569391
34-35	29.517794451759695	20.75556593143543	21.54047161226294	28.186168004541933
36-37	29.244994754852925	20.581542088213883	21.42092963074179	28.7525335261914
38-39	28.960869733252576	20.56850060660392	21.607756372692542	28.862873287450963
40-41	29.304723666851164	20.66333104629799	21.500646963365174	28.531298323485675
42-43	29.14783522906268	20.676408648102555	21.53334096787659	28.642415154958172
44-45	29.449939239779184	20.684972552010564	21.672003478613558	28.193084729596695
46-47	29.297216438814093	20.65501488394686	21.425731365616564	28.622037311622485
48-49	28.93411555551499	20.825360678689027	21.47807134323799	28.762452422557992
50-51	29.136283585156793	20.754703123464683	21.389637091558473	28.71937619982005
52-53	29.457122833879364	20.57219185138745	21.21797775307038	28.75270756166281
54-55	29.152540995080013	20.72534175253428	21.30796487147543	28.814152380910272
56-57	28.530806491570342	20.87181004102835	21.558168852197383	29.039214615203925
58-59	29.123326515569154	20.70497435797605	21.083306432365475	29.088392694089325
60-61	29.076168461762165	20.81033810702227	21.427167596174186	28.68632583504138
62-63	28.705528266154772	21.042270890796356	21.179729317573393	29.072471525475486
64-65	29.515324353854467	20.89977960861239	20.883228504922617	28.701667532610525
66-67	28.978896002261266	21.24158352216468	21.087262116355287	28.69225835921876
68-69	29.31733036592589	21.043580754050293	20.985795324479128	28.653293555544685
70-71	29.155078481151303	20.653722697317427	21.13590911106988	29.05528971046139
72-73	29.423188291492973	20.770317382679142	20.949486001778634	28.85700832404925
74-75	29.461691688388797	21.144439732327346	20.937742838542732	28.456125740741122
76-77	29.194363990017592	20.760786187894904	21.21245766114756	28.832392160939946
78-79	28.816650314611262	20.917972869993243	21.206255399280398	29.059121416115097
80-81	28.852799145609996	20.997642668610954	20.919882681116448	29.229675504662605
82-83	28.982838037981335	20.685889450416877	21.081680750267758	29.249591761334038
84-85	28.97242874708136	21.057864787858968	20.83579777325403	29.133908691805644
86-87	28.841136404073165	21.25616442410168	20.735676839593225	29.16702233223193
88-89	28.917171906763215	21.01782637388247	20.90028843220417	29.16471328715014
90-91	28.696870861674473	21.078440635621128	20.933606595778258	29.29108190692614
92-93	29.015923700193465	21.41583746847875	20.640122863791476	28.92811596753631
94-95	29.11181997164352	21.23449894527895	20.54039201149093	29.1132890715866
96-97	29.26580925159087	21.548866761736388	20.65112894522171	28.53419504145103
98-99	28.914673621199054	21.818262208406342	20.481240519707242	28.78582365068736
100-101	29.038022277637054	21.885534611018475	20.557420848040888	28.519022263303583
>>END_MODULE
>>Per sequence GC content	fail
#GC Content	Count
0	464.0
1	350.5
2	249.0
3	299.0
4	353.0
5	383.5
6	423.5
7	431.5
8	445.0
9	472.5
10	457.0
11	482.0
12	523.0
13	567.5
14	660.5
15	766.5
16	902.5
17	1121.0
18	1398.0
19	1828.0
20	2546.0
21	3493.0
22	4924.0
23	7017.0
24	9610.5
25	12929.0
26	17326.5
27	22633.5
28	28474.5
29	34690.5
30	41484.5
31	48853.0
32	55723.0
33	63336.5
34	71956.0
35	79946.5
36	89516.0
37	98993.0
38	106120.5
39	112625.0
40	118514.5
41	123834.0
42	127606.0
43	131714.5
44	136492.0
45	142035.0
46	145605.5
47	146350.0
48	150199.5
49	152282.0
50	151248.0
51	151706.0
52	152634.0
53	154188.5
54	155717.5
55	156738.0
56	154870.0
57	149556.0
58	148512.0
59	155119.5
60	160440.0
61	173017.0
62	191800.5
63	193127.0
64	182465.0
65	151326.0
66	120383.5
67	103379.5
68	85511.0
69	72762.5
70	61856.5
71	56929.0
72	59543.0
73	59319.0
74	60122.0
75	66344.5
76	72732.0
77	95507.5
78	112425.0
79	92461.0
80	69378.5
81	69777.5
82	74148.5
83	78670.5
84	87024.5
85	91973.5
86	96713.0
87	108074.5
88	100818.0
89	66897.5
90	39518.0
91	25207.5
92	17347.0
93	13944.5
94	12308.5
95	11044.5
96	10401.5
97	10215.0
98	8882.5
99	7091.0
100	7452.0
>>END_MODULE
>>Per base N content	pass
#Base	N-Count
1	2.4244190913590995E-4
2	0.0
3	0.0028237351769947157
4	0.006902463765987082
5	0.0
6	0.0
7	0.0025955545566315064
8	0.0
9	1.4261288772700586E-5
10-11	9.48375703384589E-4
12-13	0.0018040530297466241
14-15	7.915015268848824E-4
16-17	0.003151744818766829
18-19	0.0
20-21	2.852257754540117E-4
22-23	7.130644386350293E-6
24-25	3.779241524765655E-4
26-27	8.485466819756847E-4
28-29	0.0014903046767472112
30-31	0.0010125515028617416
32-33	9.127224814528375E-4
34-35	0.0
36-37	0.003843417324242808
38-39	0.0
40-41	0.0
42-43	0.0
44-45	0.0
46-47	0.0010268127916344422
48-49	0.0
50-51	0.0
52-53	0.002067886872041585
54-55	0.001148033746202397
56-57	0.00707359923125949
58-59	0.0022746755592457433
60-61	0.008128934600439335
62-63	0.005911304196284392
64-65	0.005305199423444617
66-67	0.0
68-69	0.010068469873526612
70-71	0.002538509401540704
72-73	0.006239313838056506
74-75	0.007337433073554451
76-77	0.0036437592814249995
78-79	0.009098702236982973
80-81	0.009569324766482092
82-83	0.006638629923692122
84-85	0.008442682953438746
86-87	0.006938116987918835
88-89	0.009070179659437572
90-91	0.0024315497357454497
92-93	0.009234184480323628
94-95	0.012742461518407973
96-97	0.009177139325232826
98-99	0.010467785959162229
100-101	0.006110962239102201
>>END_MODULE
>>Sequence Length Distribution	pass
#Length	Count
101	7011989.0
>>END_MODULE
>>Sequence Duplication Levels	warn
#Total Deduplicated Percentage	51.149733861778145
#Duplication Level	Percentage of deduplicated	Percentage of total
1	84.32960024022954	43.13436608957884
2	9.21564643934165	9.427557254731378
3	2.6062196110844855	3.9992231847695514
4	1.1405724174551646	2.3335990241166638
5	0.6027017537147098	1.5414017150267185
6	0.37566332657090296	1.152904750543916
7	0.25868848979817904	0.9262293184397518
8	0.18234504768562984	0.746152052810657
9	0.13855669000208945	0.6378424036538195
>10	0.9259277572964627	9.026182493098514
>50	0.10365307999578893	3.7289732919181153
>100	0.09969357044316454	10.61769565945832
>500	0.012766740518282194	4.480553251038981
>1k	0.007619788822848606	6.924860413859636
>5k	2.8753920086221153E-4	0.9636094966947278
>10k+	5.7507840172442316E-5	0.35884960026030505
>>END_MODULE
>>Overrepresented sequences	warn
#Sequence	Count	Percentage	Possible Source
GGGCGATCTGGCTGCGACATCTGTCACCCCATTGATCGCCAGGGTTGATT	12705	0.18118967385716095	No Hit
GGGAAGCTCATCAGTGGGGCCACGAGCTGAGTGCGTCCTGTCACTCCACT	11694	0.16677151090796064	No Hit
GGCGATCTGGCTGCGACATCTGTCACCCCATTGATCGCCAGGGTTGATTC	9605	0.13697967866178912	No Hit
CTGGGCTGTAGTGCGCTATGCCGATCGGGTGTCCGCACTAAGTTCGGCAT	7599	0.10837153338375174	No Hit
GTCGGGGGAGCGCGTCCCGGTCGCCGCGGTTCGCCGCCCGCCCCCGGTGG	7061	0.10069896002403882	No Hit
>>END_MODULE
>>Adapter Content	pass
#Position	Illumina Universal Adapter	Illumina Small RNA 3' Adapter	Illumina Small RNA 5' Adapter	Nextera Transposase Sequence	SOLID Small RNA Adapter
1	0.007972060423939626	0.0	0.0	0.0	0.0
2	0.008171718466757434	0.0	0.0	1.4261288772700584E-5	0.0
3	0.010382218226526026	0.0	0.0	1.4261288772700584E-5	1.4261288772700584E-5
4	0.01879637860241937	0.0	0.0	1.4261288772700584E-5	1.4261288772700584E-5
5	0.02615520360913287	0.0	0.0	1.4261288772700584E-5	1.4261288772700584E-5
6	0.03218772875998522	0.0	0.0	1.4261288772700584E-5	1.4261288772700584E-5
7	0.038263037777155666	0.0	0.0	1.4261288772700584E-5	1.4261288772700584E-5
8	0.04197097285805782	0.0	0.0	1.4261288772700584E-5	1.4261288772700584E-5
9	0.04433834679432612	1.4261288772700584E-5	0.0	2.8522577545401168E-5	1.4261288772700584E-5
10-11	0.0499073800600657	1.4261288772700584E-5	0.0	2.8522577545401168E-5	2.1391933159050878E-5
12-13	0.055155534328419506	1.4261288772700584E-5	0.0	9.26983770225538E-5	2.8522577545401168E-5
14-15	0.06140910945524872	1.4261288772700584E-5	0.0	9.982902140890409E-5	2.8522577545401168E-5
16-17	0.06570888802021793	1.4261288772700584E-5	0.0	1.1409031018160467E-4	2.8522577545401168E-5
18-19	0.06874654252880316	1.4261288772700584E-5	0.0	1.4261288772700586E-4	2.8522577545401168E-5
20-21	0.07110678582068511	1.4261288772700584E-5	0.0	1.5687417649970644E-4	2.8522577545401168E-5
22-23	0.07331728558045371	2.1391933159050878E-5	0.0	1.5687417649970644E-4	2.8522577545401168E-5
24-25	0.07539230309688164	2.8522577545401168E-5	0.0	1.6400482088605673E-4	4.2783866318101755E-5
26-27	0.07742453674699148	2.8522577545401168E-5	0.0	1.7113546527240702E-4	4.2783866318101755E-5
28-29	0.07979191068325978	2.8522577545401168E-5	0.0	1.7113546527240702E-4	4.2783866318101755E-5
30-31	0.08418438762525154	2.8522577545401168E-5	0.0	1.7113546527240702E-4	4.2783866318101755E-5
32-33	0.08841999039074364	4.2783866318101755E-5	0.0	1.7113546527240702E-4	4.2783866318101755E-5
34-35	0.09322604470714371	4.9914510704452046E-5	0.0	1.7113546527240702E-4	4.2783866318101755E-5
36-37	0.09808201353424828	7.843708824985322E-5	0.0	1.7113546527240702E-4	4.2783866318101755E-5
38-39	0.10410740804071428	8.556773263620351E-5	0.0	1.7113546527240702E-4	4.2783866318101755E-5
40-41	0.11106691696179215	9.982902140890409E-5	0.0	1.7113546527240702E-4	4.2783866318101755E-5
42-43	0.11859687743377806	9.982902140890409E-5	0.0	1.7113546527240702E-4	4.2783866318101755E-5
44-45	0.1269967765208987	9.982902140890409E-5	0.0	1.853967540451076E-4	4.2783866318101755E-5
46-47	0.13670871417510783	9.982902140890409E-5	0.0	1.9965804281780818E-4	4.2783866318101755E-5
48-49	0.14834592581363149	9.982902140890409E-5	0.0	2.1391933159050876E-4	4.2783866318101755E-5
50-51	0.16257156136440032	9.982902140890409E-5	0.0	2.1391933159050876E-4	4.2783866318101755E-5
52-53	0.17863690316684752	9.982902140890409E-5	0.0	2.2818062036320934E-4	4.2783866318101755E-5
54-55	0.196213941579201	9.982902140890409E-5	0.0	2.3531126474955966E-4	4.2783866318101755E-5
56-57	0.2166432377460946	9.982902140890409E-5	0.0	2.4244190913590995E-4	5.7045155090802336E-5
58-59	0.2400388819777099	1.0695966579525438E-4	0.0	2.4244190913590995E-4	5.7045155090802336E-5
60-61	0.26744194835445406	1.1409031018160467E-4	0.0	2.4244190913590995E-4	5.7045155090802336E-5
62-63	0.30038552541939245	1.1409031018160467E-4	0.0	2.4244190913590995E-4	7.130644386350292E-5
64-65	0.3376074891161409	1.2835159895430525E-4	0.0	2.567031979086105E-4	7.130644386350292E-5
66-67	0.38154651982483145	1.2835159895430525E-4	0.0	2.6383384229496077E-4	7.130644386350292E-5
68-69	0.4324807126765316	1.2835159895430525E-4	0.0	2.709644866813111E-4	7.130644386350292E-5
70-71	0.4916507997944663	1.2835159895430525E-4	0.0	2.709644866813111E-4	7.130644386350292E-5
72-73	0.5605827390773146	1.2835159895430525E-4	0.0	2.709644866813111E-4	7.843708824985322E-5
74-75	0.6433409978252961	1.2835159895430525E-4	0.0	2.709644866813111E-4	8.556773263620351E-5
76-77	0.7399327066827972	1.2835159895430525E-4	0.0	2.709644866813111E-4	8.556773263620351E-5
78-79	0.8519693912811329	1.2835159895430525E-4	0.0	2.709644866813111E-4	9.26983770225538E-5
80-81	0.9838150059847498	1.2835159895430525E-4	0.0	2.709644866813111E-4	9.982902140890409E-5
82-83	1.1370882070693495	1.2835159895430525E-4	0.0	2.709644866813111E-4	9.982902140890409E-5
84-85	1.3132293847009744	1.3548224334065554E-4	0.0	2.709644866813111E-4	9.982902140890409E-5
86-87	1.5208024427876312	1.4261288772700583E-4	0.0	2.709644866813111E-4	9.982902140890409E-5
88-89	1.7614830827601127	1.4261288772700583E-4	0.0	2.780951310676614E-4	9.982902140890409E-5
90	1.964278609107915	1.4261288772700583E-4	0.0	2.8522577545401167E-4	9.982902140890409E-5
>>END_MODULE
