# Supplementary material for: RNA sequencing reveals transcriptional signatures of drug response and SARS-CoV-2 interaction in colorectal cancer cells
Source: Front Med (Lausanne). 2025 Sep 18;12:1654555. doi: 10.3389/fmed.2025.1654555 (PMC12488652; doi:10.3389/fmed.2025.1654555)
Supplement: Supplementary file 2 [file Supplementary_file_2.zip › SW480_Trt2_3_2_fastqc/summary.txt]

PASS	Basic Statistics	SW480_Trt2_3_2.fastq
PASS	Per base sequence quality	SW480_Trt2_3_2.fastq
PASS	Per tile sequence quality	SW480_Trt2_3_2.fastq
PASS	Per sequence quality scores	SW480_Trt2_3_2.fastq
WARN	Per base sequence content	SW480_Trt2_3_2.fastq
FAIL	Per sequence GC content	SW480_Trt2_3_2.fastq
PASS	Per base N content	SW480_Trt2_3_2.fastq
PASS	Sequence Length Distribution	SW480_Trt2_3_2.fastq
FAIL	Sequence Duplication Levels	SW480_Trt2_3_2.fastq
WARN	Overrepresented sequences	SW480_Trt2_3_2.fastq
FAIL	Adapter Content	SW480_Trt2_3_2.fastq
