# Supplementary material for: RNA sequencing reveals transcriptional signatures of drug response and SARS-CoV-2 interaction in colorectal cancer cells
Source: Front Med (Lausanne). 2025 Sep 18;12:1654555. doi: 10.3389/fmed.2025.1654555 (PMC12488652; doi:10.3389/fmed.2025.1654555)
Supplement: Supplementary file 2 [file Supplementary_file_2.zip › SW480_Trt2_3_2_fastqc/fastqc_data.txt]

##FastQC	0.11.9
>>Basic Statistics	pass
#Measure	Value
Filename	SW480_Trt2_3_2.fastq
File type	Conventional base calls
Encoding	Sanger / Illumina 1.9
Total Sequences	87178925
Sequences flagged as poor quality	0
Sequence length	101
%GC	63
>>END_MODULE
>>Per base sequence quality	pass
#Base	Mean	Median	Lower Quartile	Upper Quartile	10th Percentile	90th Percentile
1	36.0917459580971	37.0	37.0	37.0	37.0	37.0
2	36.01287546273368	37.0	37.0	37.0	37.0	37.0
3	36.09387071473983	37.0	37.0	37.0	37.0	37.0
4	36.191128543968624	37.0	37.0	37.0	37.0	37.0
5	36.207278112227236	37.0	37.0	37.0	37.0	37.0
6	36.19476537477378	37.0	37.0	37.0	37.0	37.0
7	36.131815585016675	37.0	37.0	37.0	37.0	37.0
8	36.19210038435321	37.0	37.0	37.0	37.0	37.0
9	36.18762834022099	37.0	37.0	37.0	37.0	37.0
10-11	36.18845605747031	37.0	37.0	37.0	37.0	37.0
12-13	36.19863430295797	37.0	37.0	37.0	37.0	37.0
14-15	36.16819695241711	37.0	37.0	37.0	37.0	37.0
16-17	36.151152953537796	37.0	37.0	37.0	37.0	37.0
18-19	36.15470833117064	37.0	37.0	37.0	37.0	37.0
20-21	36.134693734752986	37.0	37.0	37.0	37.0	37.0
22-23	36.11087366585445	37.0	37.0	37.0	37.0	37.0
24-25	36.07447299332952	37.0	37.0	37.0	37.0	37.0
26-27	36.04449898298241	37.0	37.0	37.0	37.0	37.0
28-29	36.0307103867133	37.0	37.0	37.0	37.0	37.0
30-31	36.01499808009791	37.0	37.0	37.0	37.0	37.0
32-33	35.97336110763008	37.0	37.0	37.0	37.0	37.0
34-35	35.94883542094606	37.0	37.0	37.0	37.0	37.0
36-37	35.937032883807646	37.0	37.0	37.0	37.0	37.0
38-39	35.91676264647677	37.0	37.0	37.0	37.0	37.0
40-41	35.91095947729714	37.0	37.0	37.0	37.0	37.0
42-43	35.890336963782666	37.0	37.0	37.0	37.0	37.0
44-45	35.87967008516875	37.0	37.0	37.0	37.0	37.0
46-47	35.859327060517515	37.0	37.0	37.0	37.0	37.0
48-49	35.84023892059048	37.0	37.0	37.0	37.0	37.0
50-51	35.8204962876119	37.0	37.0	37.0	37.0	37.0
52-53	35.79937640088332	37.0	37.0	37.0	37.0	37.0
54-55	35.79085284993882	37.0	37.0	37.0	37.0	37.0
56-57	35.792062448488124	37.0	37.0	37.0	37.0	37.0
58-59	35.795458229101335	37.0	37.0	37.0	37.0	37.0
60-61	35.77058245178617	37.0	37.0	37.0	37.0	37.0
62-63	35.718981728886675	37.0	37.0	37.0	37.0	37.0
64-65	35.68802975820165	37.0	37.0	37.0	37.0	37.0
66-67	35.70000308216697	37.0	37.0	37.0	37.0	37.0
68-69	35.70166016845998	37.0	37.0	37.0	37.0	37.0
70-71	35.682853816823894	37.0	37.0	37.0	37.0	37.0
72-73	35.673215759120865	37.0	37.0	37.0	37.0	37.0
74-75	35.640630371854556	37.0	37.0	37.0	37.0	37.0
76-77	35.65774461153019	37.0	37.0	37.0	37.0	37.0
78-79	35.56141426453027	37.0	37.0	37.0	37.0	37.0
80-81	35.52368815081957	37.0	37.0	37.0	37.0	37.0
82-83	35.507024128905286	37.0	37.0	37.0	37.0	37.0
84-85	35.498377417459295	37.0	37.0	37.0	37.0	37.0
86-87	35.48728692154998	37.0	37.0	37.0	37.0	37.0
88-89	35.43903366483394	37.0	37.0	37.0	37.0	37.0
90-91	35.44669751831303	37.0	37.0	37.0	37.0	37.0
92-93	35.39454811348669	37.0	37.0	37.0	37.0	37.0
94-95	35.35394134940229	37.0	37.0	37.0	37.0	37.0
96-97	35.30708242625248	37.0	37.0	37.0	37.0	37.0
98-99	35.26570875662563	37.0	37.0	37.0	37.0	37.0
100-101	35.12947885202162	37.0	37.0	37.0	31.0	37.0
>>END_MODULE
>>Per tile sequence quality	pass
#Tile	Base	Mean
2101	1	-0.12990049734387554
2101	2	-0.08688753276255312
2101	3	-0.08923440301574459
2101	4	-0.08375949388342718
2101	5	-0.06375253737179776
2101	6	-0.10996911044944824
2101	7	-0.0846911617773074
2101	8	-0.11400967052575339
2101	9	-0.04775827643269537
2101	10-11	-0.10809726690764876
2101	12-13	-0.09080705616767659
2101	14-15	-0.09123653154761513
2101	16-17	-0.09783242870561537
2101	18-19	-0.08715871763612171
2101	20-21	-0.1877854479763741
2101	22-23	-0.09307413215340432
2101	24-25	-0.10680915066272689
2101	26-27	-0.11455821301010616
2101	28-29	-0.1266710433968541
2101	30-31	-0.10578562060635477
2101	32-33	-0.13241063058705294
2101	34-35	-0.1306661231963986
2101	36-37	-0.10959286660097689
2101	38-39	-0.11925446860162481
2101	40-41	-0.1364211854220514
2101	42-43	-0.14344852422255627
2101	44-45	-0.15812407790895122
2101	46-47	-0.14120951599731058
2101	48-49	-0.16847028860736657
2101	50-51	-0.16658927234556842
2101	52-53	-0.15788895729516383
2101	54-55	-0.19883937558667952
2101	56-57	-0.14242525918546534
2101	58-59	-0.15976533268995752
2101	60-61	-0.13879970323790047
2101	62-63	-0.1637853633666282
2101	64-65	-0.15613670767282173
2101	66-67	-0.1639382230002724
2101	68-69	-0.16787871471572657
2101	70-71	-0.1953660297783557
2101	72-73	-0.16105933829992836
2101	74-75	-0.14221256586947106
2101	76-77	-0.19368904377339646
2101	78-79	-0.17745314102612042
2101	80-81	-0.17201882937732904
2101	82-83	-0.17107982626382778
2101	84-85	-0.1376723675049334
2101	86-87	-0.18630999296714634
2101	88-89	-0.211889810119942
2101	90-91	-0.17988724304474601
2101	92-93	-0.26110718333338667
2101	94-95	-0.2617783632215236
2101	96-97	-0.18168471207427928
2101	98-99	-0.19051409815467935
2101	100-101	-0.21753592515644016
2102	1	-0.13191749448126444
2102	2	-0.15261157990016727
2102	3	-0.1375392935433979
2102	4	-0.10261979581681402
2102	5	-0.0931109512767776
2102	6	-0.13262766077328791
2102	7	-0.10692495548322256
2102	8	-0.08826130701949353
2102	9	-0.08194432837056098
2102	10-11	-0.10808374330525083
2102	12-13	-0.1058640524382497
2102	14-15	-0.10479202255219633
2102	16-17	-0.10297532552713307
2102	18-19	-0.1197070298815035
2102	20-21	-0.11585502233166523
2102	22-23	-0.11206593842010903
2102	24-25	-0.10823035961281846
2102	26-27	-0.11326134535399746
2102	28-29	-0.1252858458629973
2102	30-31	-0.12391441701866768
2102	32-33	-0.12408026807799644
2102	34-35	-0.1321782917765404
2102	36-37	-0.1160213857051815
2102	38-39	-0.12361861279141806
2102	40-41	-0.1383031596198947
2102	42-43	-0.16546442288841234
2102	44-45	-0.14643196174937145
2102	46-47	-0.15290195039035126
2102	48-49	-0.1204584214415334
2102	50-51	-0.13771748008404927
2102	52-53	-0.13427655290149687
2102	54-55	-0.15063768201235206
2102	56-57	-0.1517072449037684
2102	58-59	-0.1790980894515215
2102	60-61	-0.1237616214739532
2102	62-63	-0.14713610633870644
2102	64-65	-0.17747891562571283
2102	66-67	-0.16142583857394754
2102	68-69	-0.1697014430814292
2102	70-71	-0.1831804432098565
2102	72-73	-0.16420702216462502
2102	74-75	-0.17806724491728687
2102	76-77	-0.18738416658280244
2102	78-79	-0.19655771676743683
2102	80-81	-0.18358259640773866
2102	82-83	-0.18132101384067312
2102	84-85	-0.16157124786352028
2102	86-87	-0.22904826526735178
2102	88-89	-0.20742599374240456
2102	90-91	-0.21544325470625125
2102	92-93	-0.2493320714461973
2102	94-95	-0.24476538426118566
2102	96-97	-0.13942681098965437
2102	98-99	-0.17942964601005684
2102	100-101	-0.24587386435554492
2103	1	-0.15257960549732985
2103	2	-0.09080181144584998
2103	3	-0.09177776071003052
2103	4	-0.08165579585096339
2103	5	-0.07205055142429018
2103	6	-0.07347123031898661
2103	7	-0.07457099523205812
2103	8	-0.10905244911216982
2103	9	-0.0469092136309186
2103	10-11	-0.09695059288288377
2103	12-13	-0.07738380745013984
2103	14-15	-0.10355845201275571
2103	16-17	-0.07636924309531423
2103	18-19	-0.07745909822406105
2103	20-21	-0.09270269753785243
2103	22-23	-0.09403981478714485
2103	24-25	-0.1368151688645085
2103	26-27	-0.09704832353957471
2103	28-29	-0.10108557430692855
2103	30-31	-0.11749533296206494
2103	32-33	-0.0986510922806687
2103	34-35	-0.13338672746860425
2103	36-37	-0.1240944194502589
2103	38-39	-0.14518830264749738
2103	40-41	-0.11877080099027637
2103	42-43	-0.12661207914528205
2103	44-45	-0.1473009805762402
2103	46-47	-0.15657018667876343
2103	48-49	-0.12636820599090726
2103	50-51	-0.153773991932745
2103	52-53	-0.12316552042547357
2103	54-55	-0.160229104476052
2103	56-57	-0.14799124364735405
2103	58-59	-0.17718323820795234
2103	60-61	-0.1522210494939884
2103	62-63	-0.14475377199435968
2103	64-65	-0.15300281328457999
2103	66-67	-0.12474148737749147
2103	68-69	-0.17531741752500096
2103	70-71	-0.1703248018093788
2103	72-73	-0.17176117276320468
2103	74-75	-0.13678964580537212
2103	76-77	-0.19831452420410756
2103	78-79	-0.2068766578840524
2103	80-81	-0.1679142060851433
2103	82-83	-0.15339413669560997
2103	84-85	-0.15126640287121518
2103	86-87	-0.18213171054056687
2103	88-89	-0.13806982806961798
2103	90-91	-0.12869355738065025
2103	92-93	-0.20193220066348516
2103	94-95	-0.2282037153323273
2103	96-97	-0.15983461058247173
2103	98-99	-0.15250796815428203
2103	100-101	-0.19512590335429536
2104	1	-0.07709937186567117
2104	2	-0.10468944810784109
2104	3	-0.060613443058009864
2104	4	-0.05637005051050181
2104	5	-0.062271794578634854
2104	6	-0.07278586352351368
2104	7	-0.03908068290751032
2104	8	-0.061485590910137944
2104	9	-0.04365324661616654
2104	10-11	-0.07493252842859732
2104	12-13	-0.04768434391375109
2104	14-15	-0.05846512841217333
2104	16-17	-0.06230219451130381
2104	18-19	-0.059954293946027803
2104	20-21	-0.04438327678195009
2104	22-23	-0.0721867780836476
2104	24-25	-0.06791076252049777
2104	26-27	-0.0553550450819742
2104	28-29	-0.07369871403394512
2104	30-31	-0.07951767225142703
2104	32-33	-0.0928900020284047
2104	34-35	-0.10526154145578914
2104	36-37	-0.09593932285704909
2104	38-39	-0.09480278406672937
2104	40-41	-0.0914634678997075
2104	42-43	-0.09999137080602338
2104	44-45	-0.09809372014173334
2104	46-47	-0.09398183857179987
2104	48-49	-0.11375539770330789
2104	50-51	-0.10905812070328835
2104	52-53	-0.11313114894738874
2104	54-55	-0.11686548127330099
2104	56-57	-0.0786277859604283
2104	58-59	-0.10773873787389476
2104	60-61	-0.11155487029233058
2104	62-63	-0.0918863358577724
2104	64-65	-0.12060005247335681
2104	66-67	-0.11325945628807688
2104	68-69	-0.13121951489958406
2104	70-71	-0.13036145518535847
2104	72-73	-0.09996200147053003
2104	74-75	-0.11176443149575732
2104	76-77	-0.16119917961741947
2104	78-79	-0.13468146252675695
2104	80-81	-0.12934798493022726
2104	82-83	-0.1128079044832333
2104	84-85	-0.13151040988175566
2104	86-87	-0.1613455730108484
2104	88-89	-0.14804850175167417
2104	90-91	-0.12814938953550126
2104	92-93	-0.1805773466936813
2104	94-95	-0.16092589362772003
2104	96-97	-0.13645826026503016
2104	98-99	-0.11349732913377153
2104	100-101	-0.14615840156682935
2105	1	-0.11323564229059002
2105	2	-0.12704701904566207
2105	3	-0.10499110018004387
2105	4	-0.09822625594993895
2105	5	-0.0601257947724676
2105	6	-0.05939781144714118
2105	7	-0.10988777661717819
2105	8	-0.07570715683259266
2105	9	-0.04997717565746029
2105	10-11	-0.10470516917553851
2105	12-13	-0.08681227901946187
2105	14-15	-0.08790032196301212
2105	16-17	-0.08659239457896462
2105	18-19	-0.09230737279425227
2105	20-21	-0.08084849936340532
2105	22-23	-0.09395460278867773
2105	24-25	-0.0934276824504181
2105	26-27	-0.1133270019399717
2105	28-29	-0.10554450885990718
2105	30-31	-0.09608546763530512
2105	32-33	-0.1138973780912167
2105	34-35	-0.12316435319862507
2105	36-37	-0.09817218086305957
2105	38-39	-0.10189381324414626
2105	40-41	-0.09449234767282633
2105	42-43	-0.10200604079806652
2105	44-45	-0.13126351523915503
2105	46-47	-0.12203454659053392
2105	48-49	-0.10534952377803819
2105	50-51	-0.11171198667313575
2105	52-53	-0.11098850760429002
2105	54-55	-0.11205421884655209
2105	56-57	-0.12321640244919507
2105	58-59	-0.1398372824266758
2105	60-61	-0.12692840782719372
2105	62-63	-0.13053997299910236
2105	64-65	-0.1440021943322094
2105	66-67	-0.09092727481466056
2105	68-69	-0.1416121518255693
2105	70-71	-0.13430496510645895
2105	72-73	-0.17735739917169013
2105	74-75	-0.10310886643347317
2105	76-77	-0.17305886163829598
2105	78-79	-0.11532384709032328
2105	80-81	-0.1411266424890485
2105	82-83	-0.13244581455994364
2105	84-85	-0.15217647560633907
2105	86-87	-0.16725262658820128
2105	88-89	-0.13642078724352302
2105	90-91	-0.1286120757737237
2105	92-93	-0.17796037628389172
2105	94-95	-0.2103463819341016
2105	96-97	-0.12910729760651662
2105	98-99	-0.1328793331856204
2105	100-101	-0.17307701329454517
2106	1	-0.03551070114330912
2106	2	-0.03895148259065451
2106	3	-0.08450506663801605
2106	4	-0.050954625728735436
2106	5	-0.04151159056485909
2106	6	-0.07129790500714961
2106	7	-0.04229793922131364
2106	8	-0.05271239875645506
2106	9	-0.07030039831662549
2106	10-11	-0.048115177444479684
2106	12-13	-0.05426830915904901
2106	14-15	-0.07816102811048609
2106	16-17	-0.07157359230052407
2106	18-19	-0.07882303279973968
2106	20-21	-0.0635939305598896
2106	22-23	-0.06846603215288383
2106	24-25	-0.08096750462559044
2106	26-27	-0.0868884115369184
2106	28-29	-0.0881598689794103
2106	30-31	-0.08747952067628262
2106	32-33	-0.10445641669358707
2106	34-35	-0.10595706080343348
2106	36-37	-0.08188900932091059
2106	38-39	-0.09913583175951146
2106	40-41	-0.09678862159232438
2106	42-43	-0.135052720306426
2106	44-45	-0.14112702740578698
2106	46-47	-0.11017231999699817
2106	48-49	-0.10499726404793108
2106	50-51	-0.1069910282812927
2106	52-53	-0.12078184216220222
2106	54-55	-0.11006344745498353
2106	56-57	-0.08107702139810868
2106	58-59	-0.10811162645882888
2106	60-61	-0.12313346410446968
2106	62-63	-0.09738547636057149
2106	64-65	-0.13982785943526466
2106	66-67	-0.11046640791909113
2106	68-69	-0.13751678771424736
2106	70-71	-0.1713938427193753
2106	72-73	-0.12246248625987022
2106	74-75	-0.11263869218321787
2106	76-77	-0.15458514420375025
2106	78-79	-0.14411973742875261
2106	80-81	-0.15636901446217166
2106	82-83	-0.12006701586541624
2106	84-85	-0.12784395368461787
2106	86-87	-0.14752813689299416
2106	88-89	-0.15386450377811656
2106	90-91	-0.11262986429048993
2106	92-93	-0.18304216656932937
2106	94-95	-0.18818578932437902
2106	96-97	-0.12494940423723477
2106	98-99	-0.10060257907809245
2106	100-101	-0.11172936968119984
2107	1	-0.037237801152528505
2107	2	-0.11225421082026088
2107	3	-0.08991912626225229
2107	4	-0.08664534109668409
2107	5	-0.03176400699893378
2107	6	-0.10296645386099357
2107	7	-0.06396265154327097
2107	8	-0.07704864781653242
2107	9	-0.041855349185773605
2107	10-11	-0.05998869891781311
2107	12-13	-0.07615751224559375
2107	14-15	-0.054781565729122406
2107	16-17	-0.0806859224679215
2107	18-19	-0.07835960336381476
2107	20-21	-0.06347721457307642
2107	22-23	-0.06506493352158316
2107	24-25	-0.09364723780388573
2107	26-27	-0.10454530216933478
2107	28-29	-0.10719875683123092
2107	30-31	-0.10169467252197961
2107	32-33	-0.09685279753394127
2107	34-35	-0.10734148982552938
2107	36-37	-0.10555050693090351
2107	38-39	-0.11123299005515008
2107	40-41	-0.10716729427036853
2107	42-43	-0.11961201370047547
2107	44-45	-0.12020687777916805
2107	46-47	-0.10137183924038595
2107	48-49	-0.1160066451368138
2107	50-51	-0.14153477734886621
2107	52-53	-0.08638949975426158
2107	54-55	-0.10606314256596505
2107	56-57	-0.08029609762982659
2107	58-59	-0.1066856342271123
2107	60-61	-0.132769909836
2107	62-63	-0.11443239098863955
2107	64-65	-0.11707932568578627
2107	66-67	-0.12414314857441866
2107	68-69	-0.15368750836937295
2107	70-71	-0.14598902956803528
2107	72-73	-0.12538587622844233
2107	74-75	-0.14327622112120508
2107	76-77	-0.16725505060324508
2107	78-79	-0.14009081200253348
2107	80-81	-0.14666171729232502
2107	82-83	-0.1457781319026168
2107	84-85	-0.12227665066343718
2107	86-87	-0.14674141240846694
2107	88-89	-0.15440322421508057
2107	90-91	-0.11714253337340352
2107	92-93	-0.18732925081071983
2107	94-95	-0.18314142462181593
2107	96-97	-0.1297061989001307
2107	98-99	-0.10945485980914071
2107	100-101	-0.11694626937922692
2108	1	-0.11609877258037216
2108	2	-0.05165507792565194
2108	3	-0.032127381227752494
2108	4	-0.05233614580325252
2108	5	-0.04974826332190929
2108	6	-0.08195703552851086
2108	7	-0.05964435925280043
2108	8	-0.08416310101939928
2108	9	-0.040337237470112086
2108	10-11	-0.06481830920288445
2108	12-13	-0.06138102473946816
2108	14-15	-0.05942694922880065
2108	16-17	-0.08847264098395868
2108	18-19	-0.09448043362585423
2108	20-21	-0.07693060058722523
2108	22-23	-0.08918270635172121
2108	24-25	-0.07872652609200514
2108	26-27	-0.09628136193361314
2108	28-29	-0.10760512847269155
2108	30-31	-0.09531757658525919
2108	32-33	-0.08798745382355833
2108	34-35	-0.11081011891585035
2108	36-37	-0.08851117704377032
2108	38-39	-0.09626927733420132
2108	40-41	-0.10314909188885224
2108	42-43	-0.11542210790472751
2108	44-45	-0.1251425504675936
2108	46-47	-0.11571995956638403
2108	48-49	-0.10958315696836252
2108	50-51	-0.11339368965112584
2108	52-53	-0.0920322183318305
2108	54-55	-0.11298314165919265
2108	56-57	-0.08686367711290899
2108	58-59	-0.15303860089355936
2108	60-61	-0.10742820419031318
2108	62-63	-0.10311321757005487
2108	64-65	-0.10915376828850043
2108	66-67	-0.10276853294463706
2108	68-69	-0.12339882223564302
2108	70-71	-0.14251043011552156
2108	72-73	-0.12518544936850873
2108	74-75	-0.12400547348720892
2108	76-77	-0.1531425521158809
2108	78-79	-0.13883402803132583
2108	80-81	-0.11613498934911348
2108	82-83	-0.14003758355607232
2108	84-85	-0.11107084322076588
2108	86-87	-0.14752656520130358
2108	88-89	-0.12290711904569207
2108	90-91	-0.14497779567546587
2108	92-93	-0.17555169078386967
2108	94-95	-0.1703245807587166
2108	96-97	-0.12568552112745834
2108	98-99	-0.11467834997024795
2108	100-101	-0.18107741396097765
2109	1	-0.029208949492918634
2109	2	-0.06378521709740426
2109	3	-0.06140537686756886
2109	4	-0.06545992508652176
2109	5	-0.05604707604916115
2109	6	-0.046667669287636215
2109	7	-0.01869260204501444
2109	8	-0.05740111650418811
2109	9	-0.06548274999460091
2109	10-11	-0.04792878845092474
2109	12-13	-0.058419989643915926
2109	14-15	-0.047708814073395445
2109	16-17	-0.047227657748699414
2109	18-19	-0.06061139994825737
2109	20-21	-0.042473624022470347
2109	22-23	-0.055725811700938266
2109	24-25	-0.07892337751276557
2109	26-27	-0.057023052033962074
2109	28-29	-0.08884063026132338
2109	30-31	-0.08845543597402639
2109	32-33	-0.07668515926865638
2109	34-35	-0.07124397898984824
2109	36-37	-0.08391168479993638
2109	38-39	-0.07964716350664958
2109	40-41	-0.07853870941033847
2109	42-43	-0.0871960456751637
2109	44-45	-0.0871997997299303
2109	46-47	-0.09872217273187545
2109	48-49	-0.10582971464557289
2109	50-51	-0.09940647663953683
2109	52-53	-0.0739067492979828
2109	54-55	-0.0713439282939774
2109	56-57	-0.07805654270094209
2109	58-59	-0.1207099293635423
2109	60-61	-0.10552983429809615
2109	62-63	-0.09734874593507925
2109	64-65	-0.082409965769493
2109	66-67	-0.0755755787404766
2109	68-69	-0.14626793467492405
2109	70-71	-0.13611757973801275
2109	72-73	-0.11924331143236344
2109	74-75	-0.08432179441432197
2109	76-77	-0.11146087905756019
2109	78-79	-0.10435635264654053
2109	80-81	-0.11722748351042611
2109	82-83	-0.11308816668923782
2109	84-85	-0.08522750336003071
2109	86-87	-0.14612450478779948
2109	88-89	-0.10669852865198948
2109	90-91	-0.08644707905927618
2109	92-93	-0.1633368828968358
2109	94-95	-0.15107762725368445
2109	96-97	-0.10487084496561039
2109	98-99	-0.09448056874514066
2109	100-101	-0.15532924328774556
2110	1	-0.10139346080474354
2110	2	-0.0789594706475043
2110	3	-0.041888663013331495
2110	4	-0.0821240979756368
2110	5	-0.04832081821150069
2110	6	-0.03382822893448889
2110	7	-0.04045458199168195
2110	8	-0.06171641333357769
2110	9	-0.02981374366002143
2110	10-11	-0.027539035879790674
2110	12-13	-0.06217899839264618
2110	14-15	-0.04813446092030205
2110	16-17	-0.053290189024529866
2110	18-19	-0.02534648919907312
2110	20-21	-0.0747637406219539
2110	22-23	-0.042851534475133235
2110	24-25	-0.0861409317544286
2110	26-27	-0.07790630281467514
2110	28-29	-0.08935865810405375
2110	30-31	-0.09330170245842595
2110	32-33	-0.0953528536784134
2110	34-35	-0.0738710463852783
2110	36-37	-0.07052455177678496
2110	38-39	-0.07669387162967212
2110	40-41	-0.05549053691642314
2110	42-43	-0.07360782116419529
2110	44-45	-0.10280656118850118
2110	46-47	-0.08204192523449905
2110	48-49	-0.0994560303232177
2110	50-51	-0.0960952591290436
2110	52-53	-0.07286125193896709
2110	54-55	-0.09502924009886016
2110	56-57	-0.09893759074134323
2110	58-59	-0.13603585876006008
2110	60-61	-0.10081252982902811
2110	62-63	-0.06862332269544424
2110	64-65	-0.11422865748046007
2110	66-67	-0.0895892341090132
2110	68-69	-0.12322625911700413
2110	70-71	-0.13208609612079414
2110	72-73	-0.10250392365497163
2110	74-75	-0.10923530716367225
2110	76-77	-0.13549450972290344
2110	78-79	-0.11498907186505392
2110	80-81	-0.09979950328606435
2110	82-83	-0.10971940125347146
2110	84-85	-0.11296671297736793
2110	86-87	-0.15137996242198426
2110	88-89	-0.09626311591646441
2110	90-91	-0.10324512556427834
2110	92-93	-0.1581606891102325
2110	94-95	-0.13394066846534258
2110	96-97	-0.048962787541391606
2110	98-99	-0.09163533968460769
2110	100-101	-0.1191169579529685
2111	1	-0.10928132099623866
2111	2	-0.09563365542695124
2111	3	-0.050035890212207335
2111	4	-0.042361897129353565
2111	5	-0.05601444030693159
2111	6	-0.049054994970184396
2111	7	-0.0051640112487874035
2111	8	-0.04541974949874117
2111	9	-0.008783975755861206
2111	10-11	-0.03448577440166645
2111	12-13	-0.01765384982630991
2111	14-15	-0.007537338806841376
2111	16-17	-0.04384249846321353
2111	18-19	-0.04555995838069293
2111	20-21	-0.042190463315620264
2111	22-23	-0.0476188758889009
2111	24-25	-0.06915174173920491
2111	26-27	-0.0678572995761968
2111	28-29	-0.06311371029588742
2111	30-31	-0.06026311978222054
2111	32-33	-0.06315592466952324
2111	34-35	-0.0559539539914482
2111	36-37	-0.05318343643986623
2111	38-39	-0.03651547458845528
2111	40-41	-0.05801267800204357
2111	42-43	-0.08268110876332457
2111	44-45	-0.10237773436850262
2111	46-47	-0.05283116301706059
2111	48-49	-0.07341657246076494
2111	50-51	-0.0611014897752753
2111	52-53	-0.06137132636347076
2111	54-55	-0.07025252881555133
2111	56-57	-0.07952313083689688
2111	58-59	-0.09512556050617604
2111	60-61	-0.07024997904925101
2111	62-63	-0.05577515724142046
2111	64-65	-0.12391104261138963
2111	66-67	-0.05915062042262775
2111	68-69	-0.1080900649225498
2111	70-71	-0.11703858054993788
2111	72-73	-0.09440220863466209
2111	74-75	-0.06650552781344743
2111	76-77	-0.1033890337241985
2111	78-79	-0.08540742916527222
2111	80-81	-0.10948221956903836
2111	82-83	-0.10349791674769904
2111	84-85	-0.12036148894422638
2111	86-87	-0.13609718498966572
2111	88-89	-0.0850468323146032
2111	90-91	-0.12575613905693217
2111	92-93	-0.14345117729934742
2111	94-95	-0.16972657137259262
2111	96-97	-0.06142011935794045
2111	98-99	-0.0836397331288552
2111	100-101	-0.13323082063577374
2112	1	-0.010852817650750524
2112	2	-0.04272927975363672
2112	3	-0.029786202781060922
2112	4	-0.039102795977356664
2112	5	0.010474542006775778
2112	6	-0.03518315373029424
2112	7	-0.034365560633133896
2112	8	-0.08428409434795014
2112	9	-0.057652454814203224
2112	10-11	-0.034992300158762646
2112	12-13	-0.014587913515846651
2112	14-15	-0.024033602772576046
2112	16-17	-0.05518843580087207
2112	18-19	-0.02087393914096225
2112	20-21	0.0012105150064698478
2112	22-23	-0.03403088459809567
2112	24-25	-0.05036045276273171
2112	26-27	-0.047679177374782
2112	28-29	-0.06135332387706427
2112	30-31	-0.030505532457752338
2112	32-33	-0.05245731103992313
2112	34-35	-0.06555388803084838
2112	36-37	-0.047711896624129224
2112	38-39	-0.05385606060575299
2112	40-41	-0.03950708522731361
2112	42-43	-0.08328513962917583
2112	44-45	-0.0752098211792287
2112	46-47	-0.07606038546574467
2112	48-49	-0.11040188738760293
2112	50-51	-0.0718132697169338
2112	52-53	-0.07687483166816378
2112	54-55	-0.08295275866372265
2112	56-57	-0.03316379154303206
2112	58-59	-0.0946509188427882
2112	60-61	-0.06745181585404936
2112	62-63	-0.04448275217190201
2112	64-65	-0.06652979121077607
2112	66-67	-0.056788944609820646
2112	68-69	-0.09520515267965379
2112	70-71	-0.09648263843494931
2112	72-73	-0.08498448406926684
2112	74-75	-0.08108217936492679
2112	76-77	-0.11992793245030953
2112	78-79	-0.06141903043017294
2112	80-81	-0.09259175991376623
2112	82-83	-0.06434703132399022
2112	84-85	-0.09555991789975593
2112	86-87	-0.10211363199859846
2112	88-89	-0.09314953055160657
2112	90-91	-0.055733790931235205
2112	92-93	-0.12724394246264836
2112	94-95	-0.12073475661714639
2112	96-97	-0.0705452477979307
2112	98-99	-0.07882827203211207
2112	100-101	-0.11892306754286608
2113	1	-0.11736308766008108
2113	2	-0.11642233348027275
2113	3	-0.04263550766312818
2113	4	-0.06858585714182652
2113	5	-0.0687916324156177
2113	6	-0.07500755754918487
2113	7	-0.05617239334185342
2113	8	-0.06232645202518938
2113	9	-0.05697848722674337
2113	10-11	-0.05777282821525631
2113	12-13	-0.049114501578721104
2113	14-15	-0.055133595179739814
2113	16-17	-0.08733298313315885
2113	18-19	-0.07748697859845066
2113	20-21	-0.07031301906912546
2113	22-23	-0.05928057955625832
2113	24-25	-0.10441746993949153
2113	26-27	-0.06615165551092161
2113	28-29	-0.054460483662431614
2113	30-31	-0.06759916636639218
2113	32-33	-0.09249785377813424
2113	34-35	-0.06724182152626668
2113	36-37	-0.0910680382383049
2113	38-39	-0.07543836377305979
2113	40-41	-0.06008697919170913
2113	42-43	-0.1106602510974426
2113	44-45	-0.13295566319045804
2113	46-47	-0.083147750445697
2113	48-49	-0.09273876062481179
2113	50-51	-0.08438107230703906
2113	52-53	-0.08769544287696363
2113	54-55	-0.1158891914289839
2113	56-57	-0.09535176047057092
2113	58-59	-0.10346269518846896
2113	60-61	-0.11451875940535672
2113	62-63	-0.03511887003917025
2113	64-65	-0.0909026395908441
2113	66-67	-0.06039533874877634
2113	68-69	-0.11468069690776872
2113	70-71	-0.11191160370378128
2113	72-73	-0.10671014992420425
2113	74-75	-0.09479036173566158
2113	76-77	-0.12509349978451212
2113	78-79	-0.1067280959237138
2113	80-81	-0.05455218829634845
2113	82-83	-0.101544136905666
2113	84-85	-0.08703162747045923
2113	86-87	-0.11464322612438593
2113	88-89	-0.11782767219614243
2113	90-91	-0.0983752491923795
2113	92-93	-0.15881733495324113
2113	94-95	-0.2098695005086455
2113	96-97	-0.09919882886038067
2113	98-99	-0.12300342341431048
2113	100-101	-0.151255405217384
2114	1	-0.04650477380722151
2114	2	0.007576378620115065
2114	3	-0.005491651054803981
2114	4	-0.053696224437480566
2114	5	-0.009842240227399657
2114	6	-0.037139534121983786
2114	7	-0.006027111260678453
2114	8	-0.09942731247338799
2114	9	-0.04599742103464877
2114	10-11	-0.03178752023436715
2114	12-13	-0.05094390658081949
2114	14-15	-0.01982738525044425
2114	16-17	-0.0415930167823646
2114	18-19	-0.05302186300240663
2114	20-21	-0.044984232599979634
2114	22-23	-0.018455030057261013
2114	24-25	-0.0696739102259869
2114	26-27	-0.04663422715490384
2114	28-29	-0.04107742612837484
2114	30-31	-0.024210855403651976
2114	32-33	-0.07182024461585002
2114	34-35	-0.07692076469149356
2114	36-37	-0.031175447806404577
2114	38-39	-0.08069139195821151
2114	40-41	-0.045192842304949465
2114	42-43	-0.07217674838383203
2114	44-45	-0.0937003672785579
2114	46-47	-0.07573278418729501
2114	48-49	-0.09863428272414865
2114	50-51	-0.07911165351488592
2114	52-53	-0.05680471390718367
2114	54-55	-0.09889812968446421
2114	56-57	-0.05574527614198388
2114	58-59	-0.09940671904337961
2114	60-61	-0.09034440111187081
2114	62-63	-0.044288673268845
2114	64-65	-0.07011050115292505
2114	66-67	-0.07024838810235678
2114	68-69	-0.08680498877028242
2114	70-71	-0.09913907542013334
2114	72-73	-0.0972415127113706
2114	74-75	-0.13124475120334722
2114	76-77	-0.1226507876330345
2114	78-79	-0.11169182924093946
2114	80-81	-0.08232281541641129
2114	82-83	-0.0975753805955577
2114	84-85	-0.0831684740605354
2114	86-87	-0.13413092315494168
2114	88-89	-0.11460266362910687
2114	90-91	-0.08361743098527796
2114	92-93	-0.11776387213758
2114	94-95	-0.1571706448620489
2114	96-97	-0.08623196525383747
2114	98-99	-0.08447626528199947
2114	100-101	-0.10245688821636634
2115	1	-0.017164131118946102
2115	2	-0.046813826266692615
2115	3	-0.06210676232606005
2115	4	-0.019298734380122085
2115	5	-0.061535039042944106
2115	6	-0.0839623006206267
2115	7	-0.027319409402885242
2115	8	-0.053512162175898936
2115	9	-0.029719170353715185
2115	10-11	-0.04211537792878062
2115	12-13	-0.03365037827114037
2115	14-15	-0.045352357559742984
2115	16-17	-0.047239144526436405
2115	18-19	-0.04429930544366556
2115	20-21	-0.04017509519542273
2115	22-23	-0.045862020399020764
2115	24-25	-0.07824718799196262
2115	26-27	-0.08984524643668124
2115	28-29	-0.06845394925863957
2115	30-31	-0.06503625264548418
2115	32-33	-0.05940576620184146
2115	34-35	-0.08747014420005428
2115	36-37	-0.06340311237097751
2115	38-39	-0.089157157623589
2115	40-41	-0.07382879852289648
2115	42-43	-0.12400013773004304
2115	44-45	-0.0965556093764448
2115	46-47	-0.1089974353019656
2115	48-49	-0.09582692680350391
2115	50-51	-0.07357699387488026
2115	52-53	-0.07520202238639939
2115	54-55	-0.08751433485561932
2115	56-57	-0.05129387132645036
2115	58-59	-0.09513034537497589
2115	60-61	-0.10268950711044766
2115	62-63	-0.08635362858109374
2115	64-65	-0.09963651138017582
2115	66-67	-0.04518467368413326
2115	68-69	-0.11365539655695756
2115	70-71	-0.14158148363706147
2115	72-73	-0.07443391968618585
2115	74-75	-0.11419797225561013
2115	76-77	-0.1298825217796633
2115	78-79	-0.1394820205601377
2115	80-81	-0.10373064385102992
2115	82-83	-0.12321418830674702
2115	84-85	-0.07659056935499109
2115	86-87	-0.12900060326929008
2115	88-89	-0.11163192595587645
2115	90-91	-0.073943313106696
2115	92-93	-0.16062619224239683
2115	94-95	-0.18822988678897445
2115	96-97	-0.08029103681027294
2115	98-99	-0.10818201011065298
2115	100-101	-0.12473237901821221
2116	1	-0.01388492029936117
2116	2	-0.08280706129419002
2116	3	-0.02712443147041199
2116	4	-0.07627242841390114
2116	5	-0.02187379859485361
2116	6	-0.03921967853032271
2116	7	-0.00975418165089792
2116	8	-0.05208447515897063
2116	9	-0.05098927917401852
2116	10-11	-0.033473952861662326
2116	12-13	-0.03276263496491083
2116	14-15	-0.0288983238849454
2116	16-17	-0.052993917126592294
2116	18-19	-0.032778632535489294
2116	20-21	-0.02602159705548246
2116	22-23	-0.020783416838249025
2116	24-25	-0.05953967863098342
2116	26-27	-0.019318524107340806
2116	28-29	-0.05887127178561968
2116	30-31	-0.05617175513644668
2116	32-33	-0.06645128662646727
2116	34-35	-0.06530180871183688
2116	36-37	-0.05078203514460711
2116	38-39	-0.0671275002809395
2116	40-41	-0.07791216769284404
2116	42-43	-0.08650325433492156
2116	44-45	-0.09686695159930281
2116	46-47	-0.08887693977168709
2116	48-49	-0.07105365562048149
2116	50-51	-0.0940786175603634
2116	52-53	-0.05280686127006362
2116	54-55	-0.07802795312323951
2116	56-57	-0.058917862355094996
2116	58-59	-0.10744107989660989
2116	60-61	-0.08352764179390704
2116	62-63	-0.04693298470664331
2116	64-65	-0.07859769084967638
2116	66-67	-0.06702430564109818
2116	68-69	-0.12522217770194288
2116	70-71	-0.11023724994527839
2116	72-73	-0.11011719960081479
2116	74-75	-0.10955962405203934
2116	76-77	-0.1324905050929175
2116	78-79	-0.04842871785444913
2116	80-81	-0.09601709217812271
2116	82-83	-0.08156765941181732
2116	84-85	-0.06706368861316747
2116	86-87	-0.11738995954680576
2116	88-89	-0.09411838845846887
2116	90-91	-0.06530619829863582
2116	92-93	-0.1174799713695478
2116	94-95	-0.14605007691380933
2116	96-97	-0.09740233932867426
2116	98-99	-0.05864873024716388
2116	100-101	-0.1028931138117315
2117	1	-1.2352067913748428
2117	2	-0.053213009295340896
2117	3	-0.07735036191559175
2117	4	-0.07155460874660946
2117	5	-0.04601631419760821
2117	6	-0.03346058708875432
2117	7	0.04328279458073325
2117	8	-0.03178700824888381
2117	9	-0.05915067765051418
2117	10-11	-0.03894429472126859
2117	12-13	-0.03618583547321208
2117	14-15	-0.04194858639797161
2117	16-17	-0.03102269018028636
2117	18-19	-0.025592752624866932
2117	20-21	-0.023768925001782293
2117	22-23	-0.025411869511046348
2117	24-25	-0.031934873041990386
2117	26-27	-0.034469734950924646
2117	28-29	-0.045220936795011824
2117	30-31	-0.05724914513668011
2117	32-33	-0.06649666514370267
2117	34-35	-0.03308468037176482
2117	36-37	-0.026089149620915464
2117	38-39	-0.03179699686224069
2117	40-41	-0.04406969925918247
2117	42-43	-0.057450676405430556
2117	44-45	-0.09884632536100924
2117	46-47	-0.06556593505473529
2117	48-49	-0.04913148826332048
2117	50-51	-0.09385509661889557
2117	52-53	-0.06062451081491815
2117	54-55	-0.06995162460270166
2117	56-57	-0.047617413272845965
2117	58-59	-0.06515759388939557
2117	60-61	-0.04412040537860662
2117	62-63	-0.011050945131110268
2117	64-65	-0.06902379834352956
2117	66-67	-0.04880025771463181
2117	68-69	-0.061211453079266676
2117	70-71	-0.0473376632468856
2117	72-73	-0.04420178897287741
2117	74-75	-0.05877218705002463
2117	76-77	-0.06790346818994664
2117	78-79	-0.0654559745661274
2117	80-81	-0.05727795890808807
2117	82-83	-0.05897645023171094
2117	84-85	-0.06875938635943157
2117	86-87	-0.08411269274769495
2117	88-89	-0.09304018987572249
2117	90-91	-0.09507786930893047
2117	92-93	-0.12791719970305593
2117	94-95	-0.14705236952391232
2117	96-97	-0.054982258754783686
2117	98-99	-0.04611411957639433
2117	100-101	-0.06642268187747646
2118	1	-0.08816848100761376
2118	2	-0.009468109903174593
2118	3	6.383722487868226E-5
2118	4	-0.03535420391442301
2118	5	-0.030220625058255735
2118	6	-0.01791812332123044
2118	7	-0.00452940646749056
2118	8	-0.02739505981356416
2118	9	-0.0033743898123645977
2118	10-11	-0.021112231411265725
2118	12-13	-0.015192291546021863
2118	14-15	-0.008224868302804111
2118	16-17	-0.01840086980316613
2118	18-19	-0.023038995449539357
2118	20-21	-0.013052468751304502
2118	22-23	-0.012966104760224084
2118	24-25	-0.04815959864262709
2118	26-27	-0.03813698780810881
2118	28-29	-0.021079603300627525
2118	30-31	-0.04120415813990519
2118	32-33	-0.012208117121168982
2118	34-35	-0.03517785066573964
2118	36-37	-0.029833977201903394
2118	38-39	-0.028541259200025593
2118	40-41	-0.006690115773778871
2118	42-43	-0.027541703052627042
2118	44-45	-0.05697583049595778
2118	46-47	-0.03533109726118511
2118	48-49	-0.06367309771466978
2118	50-51	-0.04933199055641779
2118	52-53	-0.037288330114961354
2118	54-55	-0.05979035325251658
2118	56-57	-0.009574906026124097
2118	58-59	-0.0328126520554477
2118	60-61	-0.0284082590112007
2118	62-63	0.0016333000221422367
2118	64-65	-0.026726768066637874
2118	66-67	-0.021784431276714145
2118	68-69	-0.06054856160714195
2118	70-71	-0.05973259820043353
2118	72-73	-0.015849965154401957
2118	74-75	-0.048896666338464456
2118	76-77	-0.07054868272166459
2118	78-79	-0.041987280580663366
2118	80-81	-0.06272967494967219
2118	82-83	-0.04424899564359919
2118	84-85	-0.018687650742236883
2118	86-87	-0.07648751394250297
2118	88-89	-0.05161793981291396
2118	90-91	-0.04427759038939172
2118	92-93	-0.08432976510918166
2118	94-95	-0.11278056125431135
2118	96-97	-0.014035623539591313
2118	98-99	-0.042302132761967925
2118	100-101	-0.03641880827885302
2119	1	0.008037369284281226
2119	2	-0.026731233756159156
2119	3	-0.00968388197525627
2119	4	-0.01835393430557275
2119	5	0.02756683312190944
2119	6	0.009469183542087478
2119	7	-0.008227293060585339
2119	8	0.015293277696606822
2119	9	0.021450877686454817
2119	10-11	-0.0011689307537992022
2119	12-13	0.02091099991123002
2119	14-15	0.02795735656181364
2119	16-17	8.195567190938391E-5
2119	18-19	-0.00713319282368019
2119	20-21	-0.0038845400876539316
2119	22-23	-0.006859610762361967
2119	24-25	-0.014539109757770063
2119	26-27	-0.015487047756501227
2119	28-29	0.002012567500749185
2119	30-31	0.006239586983355139
2119	32-33	-0.014632361718888376
2119	34-35	-0.042788882184311205
2119	36-37	0.006129104860974621
2119	38-39	-0.014795113627847911
2119	40-41	-0.008647065463947001
2119	42-43	-0.002328944567445035
2119	44-45	-0.012728994484533018
2119	46-47	-0.00401303656493468
2119	48-49	-0.011835459363048528
2119	50-51	-0.03235013725909397
2119	52-53	-0.026921334283784404
2119	54-55	-0.03966337861614022
2119	56-57	-0.002842822419005131
2119	58-59	-0.06155620928366545
2119	60-61	-0.004377728982596807
2119	62-63	0.02002963022553672
2119	64-65	-0.006884996538879307
2119	66-67	-0.001241622937662612
2119	68-69	-0.052494106979580124
2119	70-71	-0.05312992506559766
2119	72-73	-0.04738561738331981
2119	74-75	-0.03618479607646918
2119	76-77	-0.051611508852900556
2119	78-79	-0.024971484542916755
2119	80-81	-0.009133629886704853
2119	82-83	-0.03957855636114971
2119	84-85	-0.015575046807825288
2119	86-87	-0.04717188316900689
2119	88-89	-0.005687828027916453
2119	90-91	0.005023489480201704
2119	92-93	-0.04753790065797858
2119	94-95	-0.1025918478833745
2119	96-97	-0.013660102797949492
2119	98-99	-0.02528950165658017
2119	100-101	-0.025025891379740983
2120	1	-0.12393867199595121
2120	2	-0.11314469952291262
2120	3	-0.1197138490724754
2120	4	-0.10389619178562981
2120	5	-0.10582561616464403
2120	6	-0.08064385479162439
2120	7	-0.11157938714560345
2120	8	-0.0792623352797861
2120	9	-0.08747276027155948
2120	10-11	-0.07221156071118884
2120	12-13	-0.06978188318277745
2120	14-15	-0.08643969183950873
2120	16-17	-0.07630704869405491
2120	18-19	-0.11191893113917928
2120	20-21	-0.06125550060075824
2120	22-23	-0.1137116547840904
2120	24-25	-0.08922537135721598
2120	26-27	-0.09613714877021096
2120	28-29	-0.08397106704960322
2120	30-31	-0.11084911672441677
2120	32-33	-0.11072325914464187
2120	34-35	-0.11039768147695384
2120	36-37	-0.08810089018240319
2120	38-39	-0.09483951784625333
2120	40-41	-0.09944641158281797
2120	42-43	-0.09031596656512164
2120	44-45	-0.11344507100076129
2120	46-47	-0.13107533352583545
2120	48-49	-0.15157754780383215
2120	50-51	-0.14153720927173197
2120	52-53	-0.1408459113743845
2120	54-55	-0.15825958688154884
2120	56-57	-0.10115695745982833
2120	58-59	-0.1308884785352049
2120	60-61	-0.13371528203433058
2120	62-63	-0.09385475010331845
2120	64-65	-0.12747861767926594
2120	66-67	-0.11106783381750063
2120	68-69	-0.14884097815500752
2120	70-71	-0.15086531418416627
2120	72-73	-0.15545216453475774
2120	74-75	-0.14654777525126406
2120	76-77	-0.17988699091316107
2120	78-79	-0.1283914140433069
2120	80-81	-0.11650473106258374
2120	82-83	-0.12410607918228322
2120	84-85	-0.12404172864573582
2120	86-87	-0.18598090679489587
2120	88-89	-0.16207223131156923
2120	90-91	-0.08959362966189133
2120	92-93	-0.21329562900464083
2120	94-95	-0.19198614890190413
2120	96-97	-0.1345170391918984
2120	98-99	-0.12373648161581485
2120	100-101	-0.18151130003001725
2121	1	-0.022353383517994985
2121	2	0.01942851087326858
2121	3	0.002919222485658679
2121	4	-0.022433980973261214
2121	5	9.508066825176797E-4
2121	6	0.01197746438997882
2121	7	0.010255321018625807
2121	8	0.016013044740191162
2121	9	-0.013770576244233723
2121	10-11	-0.005882085390005898
2121	12-13	-0.004082724575560803
2121	14-15	0.011869491008717148
2121	16-17	-0.00963855601922603
2121	18-19	0.016497679480345084
2121	20-21	-0.002827610564835936
2121	22-23	0.008555417497362328
2121	24-25	-0.039930450336989054
2121	26-27	-0.03101355246748483
2121	28-29	-0.02689181386927686
2121	30-31	-0.02391036954434611
2121	32-33	-0.050405608543727
2121	34-35	-0.023347239228556305
2121	36-37	-0.03338395813000972
2121	38-39	-0.0024322053821492773
2121	40-41	-0.008482564541893112
2121	42-43	-0.04197678904115065
2121	44-45	-0.041830014532649784
2121	46-47	-0.027874758104992736
2121	48-49	-0.027559318461364057
2121	50-51	-0.043955256909320894
2121	52-53	-0.03482147909122091
2121	54-55	-0.0718185042405608
2121	56-57	-0.03106396116212551
2121	58-59	-0.05571159006101567
2121	60-61	-0.0754192065320396
2121	62-63	-0.022320657202037353
2121	64-65	-0.05625087354885494
2121	66-67	-0.02536321523612628
2121	68-69	-0.058019792499045764
2121	70-71	-0.05322488768806721
2121	72-73	-0.051672559123936423
2121	74-75	-0.06142938784847729
2121	76-77	-0.09726749288649472
2121	78-79	-0.04161781997780878
2121	80-81	-0.05311173832075866
2121	82-83	-0.04986184711216879
2121	84-85	-0.04273232793959636
2121	86-87	-0.06670499686664044
2121	88-89	-0.024312131590299657
2121	90-91	-0.03748842627533833
2121	92-93	-0.11172364174150573
2121	94-95	-0.1334705476654534
2121	96-97	-0.015945155536776667
2121	98-99	-0.005303851942777271
2121	100-101	-0.06846136966251493
2122	1	0.059794003816371344
2122	2	-0.0032749060578467493
2122	3	-0.004192368544799763
2122	4	-0.00602260206628813
2122	5	-0.028451481275240553
2122	6	-0.03331235106332997
2122	7	-0.0019228316436823434
2122	8	-0.019502658238323534
2122	9	-0.02936358802804051
2122	10-11	-0.001399046757320832
2122	12-13	-0.014299135066060842
2122	14-15	-0.009516739036676825
2122	16-17	-0.02911480147307799
2122	18-19	-0.015200454453143664
2122	20-21	-0.007568208228157403
2122	22-23	-0.012528689759889744
2122	24-25	-0.027813773879671544
2122	26-27	-0.04057239878029151
2122	28-29	-0.028396146469539474
2122	30-31	-0.029217124957185092
2122	32-33	-0.029359949635477278
2122	34-35	-0.03797195220786875
2122	36-37	-0.03436790010300683
2122	38-39	-0.030342938071655112
2122	40-41	-0.03133946908426566
2122	42-43	-0.04103449197118181
2122	44-45	-0.05585804573793496
2122	46-47	-0.03457271063103917
2122	48-49	-0.057852913666430084
2122	50-51	-0.03039633018114074
2122	52-53	-0.05362513192081053
2122	54-55	-0.043220915945148874
2122	56-57	-0.018753828991471266
2122	58-59	-0.05095965744119013
2122	60-61	-0.04499246771582932
2122	62-63	-0.020750349893233988
2122	64-65	-0.04566586747930046
2122	66-67	-0.009720329586386356
2122	68-69	-0.03943430835064987
2122	70-71	-0.08725756384114902
2122	72-73	-0.08970650644744893
2122	74-75	-0.05760499753942838
2122	76-77	-0.07707232598218638
2122	78-79	-0.04402413793216908
2122	80-81	-0.061159885864107366
2122	82-83	-0.06537842273789352
2122	84-85	-0.038005918746179645
2122	86-87	-0.09704057743611116
2122	88-89	-0.06124727163484067
2122	90-91	-0.035588541178192656
2122	92-93	-0.10411333755761376
2122	94-95	-0.12075646667014439
2122	96-97	-0.05974473056760843
2122	98-99	-0.021942329764037538
2122	100-101	-0.023092290043678076
2123	1	0.046400834796337165
2123	2	0.013624253043069245
2123	3	-0.030318871771548572
2123	4	-0.023733078982708378
2123	5	-0.013481546811355827
2123	6	-0.013409847164730593
2123	7	-0.013268093403411285
2123	8	-0.008266744423544026
2123	9	-0.017542062592745822
2123	10-11	0.0018015877284867088
2123	12-13	-0.005871836146226883
2123	14-15	0.0019397287935802865
2123	16-17	-2.4462644908851416E-5
2123	18-19	-0.03602862240138194
2123	20-21	-0.038751656596893724
2123	22-23	-0.012672696209321543
2123	24-25	-0.038224022609341546
2123	26-27	-0.01740749545459863
2123	28-29	-0.017322377567850822
2123	30-31	-0.024958095728251806
2123	32-33	-0.05154274605842346
2123	34-35	-0.0515929973337137
2123	36-37	-0.014112657834729703
2123	38-39	-0.04707991993679883
2123	40-41	0.0026264917483018735
2123	42-43	-0.04511081791226701
2123	44-45	-0.03476494043079015
2123	46-47	-0.05893339843727574
2123	48-49	-0.08355387752903454
2123	50-51	-0.060838896451663516
2123	52-53	-0.05594704720206778
2123	54-55	-0.03249684078739534
2123	56-57	-0.007139938221222053
2123	58-59	-0.0496552029340549
2123	60-61	-0.057639391073479374
2123	62-63	-0.02283477321154237
2123	64-65	-0.0486548601446799
2123	66-67	-0.03377030023567329
2123	68-69	-0.08635280328493877
2123	70-71	-0.05665913641723108
2123	72-73	-0.04072038970053171
2123	74-75	-0.08554736400996887
2123	76-77	-0.05620155615697797
2123	78-79	-0.03636341936503129
2123	80-81	-0.04303953092779267
2123	82-83	-0.05441936391511604
2123	84-85	-0.02820490694873712
2123	86-87	-0.0737933227623273
2123	88-89	-0.0463564745567453
2123	90-91	-0.046961354455270055
2123	92-93	-0.07380732807167334
2123	94-95	-0.12983414844794794
2123	96-97	-0.025063800422437055
2123	98-99	-0.040957316107558484
2123	100-101	-0.05899046235862215
2124	1	0.030604276587681056
2124	2	0.01427919283392498
2124	3	-0.012308359117334078
2124	4	-0.010410378970824752
2124	5	0.01542785385048262
2124	6	0.038463124613535626
2124	7	0.01224081121215903
2124	8	0.04454167916055951
2124	9	-0.010238113477264221
2124	10-11	-0.007930528673831816
2124	12-13	-0.006800045570408031
2124	14-15	0.03185540537048581
2124	16-17	0.005974941246030596
2124	18-19	-0.007523445885993851
2124	20-21	-0.007329386556300221
2124	22-23	0.001130930504416483
2124	24-25	-0.015220311433338907
2124	26-27	0.0024057543126971837
2124	28-29	-0.0030359708222746917
2124	30-31	-0.004863594499028068
2124	32-33	0.018037232957603067
2124	34-35	-0.004849174070066908
2124	36-37	-0.008060735216616877
2124	38-39	-0.03482097148935992
2124	40-41	-0.01111703183740076
2124	42-43	-0.044333707718273274
2124	44-45	-0.03415874273247255
2124	46-47	-0.060030372705000445
2124	48-49	-0.036558967612243976
2124	50-51	-0.012470823260692043
2124	52-53	0.0191112725135838
2124	54-55	-0.040050658139371365
2124	56-57	-6.98424166493794E-4
2124	58-59	-0.02133164104520091
2124	60-61	-0.017372485922059866
2124	62-63	0.0031751068576539865
2124	64-65	-0.030526811269083964
2124	66-67	0.016519958027174653
2124	68-69	-0.033073207186831155
2124	70-71	-0.04175208319700374
2124	72-73	-0.002469867279970117
2124	74-75	-0.03934120079449599
2124	76-77	-0.06249052935983457
2124	78-79	-0.010868481842791766
2124	80-81	-0.05735781786199112
2124	82-83	-0.02950366426656359
2124	84-85	-0.035196989384886024
2124	86-87	-0.06456240401902136
2124	88-89	-0.05358318673857099
2124	90-91	-0.0349390837273873
2124	92-93	-0.10279220487516483
2124	94-95	-0.11064076757926955
2124	96-97	-0.035324579411501134
2124	98-99	0.014711583613497226
2124	100-101	-0.04040622883616152
2125	1	0.026669029521592336
2125	2	0.024313362668642924
2125	3	-0.04024950419425011
2125	4	0.006451170014571517
2125	5	-0.008596928440709917
2125	6	-0.014717208631481071
2125	7	-0.03694803565007021
2125	8	-0.018582086487732852
2125	9	0.0011766667225998617
2125	10-11	-0.03628426513457583
2125	12-13	-0.03023863273417504
2125	14-15	-0.03262806077944447
2125	16-17	-0.02413390324582565
2125	18-19	-0.034234512054155175
2125	20-21	-0.029376323883845146
2125	22-23	-0.023557482358526727
2125	24-25	-0.050809846293532246
2125	26-27	-0.02248073444404497
2125	28-29	-0.03866533900535529
2125	30-31	-0.03286869858649766
2125	32-33	-0.05655685656544307
2125	34-35	-0.05121647254182449
2125	36-37	-0.03281712336708864
2125	38-39	-0.039037360803106935
2125	40-41	-0.0490031270035729
2125	42-43	-0.06568891926684017
2125	44-45	-0.06531506523128883
2125	46-47	-0.06761038111179829
2125	48-49	-0.06551566309587997
2125	50-51	-0.06102821180570572
2125	52-53	-0.06347207199976879
2125	54-55	-0.0875026991423411
2125	56-57	-0.033090991691693716
2125	58-59	-0.06860156659426053
2125	60-61	-0.08007905722540443
2125	62-63	-0.02621984897849927
2125	64-65	-0.04753677061102479
2125	66-67	-0.023582029589746867
2125	68-69	-0.08098048077285824
2125	70-71	-0.0780287583197321
2125	72-73	-0.06495505632921805
2125	74-75	-0.055203141367471176
2125	76-77	-0.0833682226210044
2125	78-79	-0.06231490704502107
2125	80-81	-0.03347526279403468
2125	82-83	-0.050411447146487376
2125	84-85	-0.07378980802451451
2125	86-87	-0.11563541369657315
2125	88-89	-0.060140890221013876
2125	90-91	-0.0794098975867783
2125	92-93	-0.08935167093810747
2125	94-95	-0.13812896160672494
2125	96-97	-0.04878748927900034
2125	98-99	0.004202189893995012
2125	100-101	-0.08716115151341342
2126	1	0.01919101083573338
2126	2	0.03380873993840794
2126	3	0.026607964528004402
2126	4	0.03756941815306902
2126	5	0.03898389700646021
2126	6	0.0430027964744184
2126	7	0.014445771895843507
2126	8	0.0233885810109129
2126	9	-0.0026061749666155265
2126	10-11	0.03397306655028842
2126	12-13	-0.0056510201041675145
2126	14-15	0.008958505403299455
2126	16-17	-0.0029205954105933074
2126	18-19	0.01581810548072582
2126	20-21	-9.519162226823141E-4
2126	22-23	0.008101832130165576
2126	24-25	-0.02081799066455403
2126	26-27	0.0019164386462406924
2126	28-29	-0.0018987123770557446
2126	30-31	-0.006354100661390305
2126	32-33	-0.011301283356488057
2126	34-35	-0.004543742500466408
2126	36-37	-0.012787879567980553
2126	38-39	-0.027222880710262132
2126	40-41	0.012736320750704522
2126	42-43	-0.030652965773811047
2126	44-45	-0.021359832795475597
2126	46-47	0.007656935305668355
2126	48-49	-0.02670152149423899
2126	50-51	-0.03239486042967599
2126	52-53	-0.014096972199475033
2126	54-55	-0.03798912535652477
2126	56-57	-0.03913293503352833
2126	58-59	-0.030264984863059397
2126	60-61	-0.01287040125409078
2126	62-63	0.008877062197271357
2126	64-65	-0.009433612117994983
2126	66-67	-0.021418816580727196
2126	68-69	-0.030290310138653354
2126	70-71	-0.04231689079109913
2126	72-73	-0.06283123153695414
2126	74-75	-0.032973143735326005
2126	76-77	-0.04986551036766684
2126	78-79	-0.04028996087612313
2126	80-81	-0.042124203174296326
2126	82-83	-0.041563115618473034
2126	84-85	-0.05891331754668272
2126	86-87	-0.06519666596682328
2126	88-89	-0.039391929146297855
2126	90-91	-0.02576248319743968
2126	92-93	-0.08430274542646998
2126	94-95	-0.08254645667921778
2126	96-97	-0.024016152099399335
2126	98-99	9.797011754315577E-4
2126	100-101	-0.014438308419599366
2127	1	0.07221311806157615
2127	2	0.04461501214424146
2127	3	0.028535810098013314
2127	4	0.04801395626774507
2127	5	0.024433769044819087
2127	6	0.03092950678738049
2127	7	0.029541747937983587
2127	8	0.01754636738872506
2127	9	0.02411703163208756
2127	10-11	0.021339489773936293
2127	12-13	0.024524840508853174
2127	14-15	0.04470086568229448
2127	16-17	0.031154029507028724
2127	18-19	0.024763771478625074
2127	20-21	0.010908702058991082
2127	22-23	0.0331532566251056
2127	24-25	0.01061115954246361
2127	26-27	0.025863296872771002
2127	28-29	0.053475150754358936
2127	30-31	0.008724842568646807
2127	32-33	0.019149551100554163
2127	34-35	0.029353166816989074
2127	36-37	0.016975921030983443
2127	38-39	0.008045534921294006
2127	40-41	0.01920595679928283
2127	42-43	-0.01243579683291074
2127	44-45	-0.00983426193330672
2127	46-47	-0.0075269947129257275
2127	48-49	-0.012301711339496535
2127	50-51	0.0011229460349895248
2127	52-53	0.005949482902614989
2127	54-55	-0.0175600407841614
2127	56-57	0.02546564196745038
2127	58-59	0.011957030264177604
2127	60-61	0.027520322246701312
2127	62-63	0.02252508549952381
2127	64-65	-0.038140704762405164
2127	66-67	-0.006820139647551571
2127	68-69	-0.029402806494189804
2127	70-71	-0.04589351189018487
2127	72-73	-0.044007961880687674
2127	74-75	-0.04678359778644392
2127	76-77	-0.05601942717979824
2127	78-79	-0.026539210344388664
2127	80-81	-0.026326975957850607
2127	82-83	-0.05111078784015888
2127	84-85	-0.048622419217068114
2127	86-87	-0.03867495746703753
2127	88-89	-0.06997454790985103
2127	90-91	-0.020766408793370772
2127	92-93	-0.07266784942232363
2127	94-95	-0.07898485781099396
2127	96-97	0.006339576237216704
2127	98-99	0.02805433827591486
2127	100-101	-0.0066642604661382165
2128	1	0.058770627663356834
2128	2	-0.0014398359118175108
2128	3	0.016912604114587282
2128	4	-0.00167946061790758
2128	5	0.0077738404685803175
2128	6	0.02358498822393784
2128	7	0.00973176208797355
2128	8	0.005417804623412792
2128	9	-0.01813079533374662
2128	10-11	0.0024644139704221857
2128	12-13	-0.006369304090576122
2128	14-15	-0.028525332013281002
2128	16-17	-0.013789033628874847
2128	18-19	-0.018612685633435433
2128	20-21	-0.014274910905093918
2128	22-23	-0.0016321351948533902
2128	24-25	-0.04787546534804221
2128	26-27	-0.0468238535887906
2128	28-29	-0.030211932326302815
2128	30-31	-0.028048285926736582
2128	32-33	-0.04388528482694909
2128	34-35	-0.027044650041709417
2128	36-37	0.011635984369036123
2128	38-39	-0.027700034784245986
2128	40-41	-0.02396835760001892
2128	42-43	-0.03729935050180444
2128	44-45	-0.04618625977711588
2128	46-47	-0.049673750322391186
2128	48-49	-0.03627246802705031
2128	50-51	-0.04617844874973542
2128	52-53	-0.03737643853125405
2128	54-55	-0.037016276886852495
2128	56-57	-0.030713186952432636
2128	58-59	-0.04168659213323167
2128	60-61	-0.03331621167958332
2128	62-63	-0.027286247968575594
2128	64-65	-0.07624460611675943
2128	66-67	-0.026360601880554668
2128	68-69	-0.04111023860792784
2128	70-71	-0.0633957017695721
2128	72-73	-0.06209973467228025
2128	74-75	-0.07253994843667044
2128	76-77	-0.055918355823422417
2128	78-79	-0.06599072978377762
2128	80-81	-0.05814760799073326
2128	82-83	-0.056652867214864955
2128	84-85	-0.025948744936364676
2128	86-87	-0.0661326759496248
2128	88-89	-0.08141245640658212
2128	90-91	-0.04856103179721316
2128	92-93	-0.10037824629585401
2128	94-95	-0.091694580875469
2128	96-97	-0.021387665862370397
2128	98-99	0.016060537319113166
2128	100-101	-0.03450099653514371
2129	1	0.04506359023262263
2129	2	0.024524731845147585
2129	3	-0.01026945486145081
2129	4	0.02196784085340653
2129	5	0.02097996815688674
2129	6	0.009482403430133957
2129	7	0.011613484986717992
2129	8	0.01973262764978756
2129	9	0.01703851549589075
2129	10-11	-0.001673319380607552
2129	12-13	-0.0016975843617146325
2129	14-15	-0.014341136358332562
2129	16-17	0.009852954171208239
2129	18-19	-0.0045960562476494715
2129	20-21	-0.0010204665031068316
2129	22-23	0.019076007998791056
2129	24-25	-0.023514410056677093
2129	26-27	-0.01323359479947328
2129	28-29	0.010099362121728461
2129	30-31	-0.0063390725829464145
2129	32-33	-0.008104231049003374
2129	34-35	-0.03801580729762577
2129	36-37	-9.02477321602646E-5
2129	38-39	-0.00991823943371628
2129	40-41	0.025616955229580185
2129	42-43	-0.026715097067459226
2129	44-45	-0.04576111369375724
2129	46-47	-0.06248481464039202
2129	48-49	-0.028671729384385003
2129	50-51	-0.05449455717890572
2129	52-53	-0.028435694155746205
2129	54-55	-0.04847184998093468
2129	56-57	0.019339164097225137
2129	58-59	-0.041418038209975805
2129	60-61	-0.050470520651060724
2129	62-63	-0.0037360559457511044
2129	64-65	-0.011142590370909033
2129	66-67	-5.871708407170217E-4
2129	68-69	-0.04676891354951351
2129	70-71	-0.05562006749898529
2129	72-73	-0.03545129537837255
2129	74-75	-0.07017611179713157
2129	76-77	-0.05174573000999061
2129	78-79	-0.04717219230762737
2129	80-81	-0.02268567285380385
2129	82-83	-0.015676586058432918
2129	84-85	-0.020178783543912004
2129	86-87	-0.0842567065747275
2129	88-89	-0.06501201059024453
2129	90-91	-0.04661671325921901
2129	92-93	-0.08386250827670239
2129	94-95	-0.07799745276969361
2129	96-97	-0.04503112670869314
2129	98-99	0.035294090625221486
2129	100-101	-0.03353714884553938
2130	1	0.10591603184541754
2130	2	-0.006875870403632689
2130	3	0.018137894064615523
2130	4	0.012419715179802893
2130	5	0.03446693000783796
2130	6	0.03431593092994234
2130	7	0.03521065666480183
2130	8	0.03825637792458281
2130	9	0.019224165516533276
2130	10-11	0.01446971426192789
2130	12-13	0.009500185575440412
2130	14-15	0.010112949735578525
2130	16-17	-0.0022941353202838854
2130	18-19	0.0036207129026948337
2130	20-21	-0.0010071801254625257
2130	22-23	0.009139982096954213
2130	24-25	0.004492978347968801
2130	26-27	-0.009377660209473504
2130	28-29	0.002814527596598282
2130	30-31	-0.023925204180102355
2130	32-33	-0.025178450401050156
2130	34-35	6.406735990438506E-4
2130	36-37	0.01158283699690088
2130	38-39	-5.883023561139566E-4
2130	40-41	-0.021215023946886902
2130	42-43	-0.01124816827487507
2130	44-45	-0.02141139519116564
2130	46-47	-0.02840648722386163
2130	48-49	-0.027454991200293932
2130	50-51	-0.012051634422427071
2130	52-53	-0.007396967062469173
2130	54-55	-0.023292560221143788
2130	56-57	4.70406781175825E-4
2130	58-59	-0.005461687637932755
2130	60-61	-0.001836516502336849
2130	62-63	0.025564327394114628
2130	64-65	-0.02567276056425527
2130	66-67	-0.0033201222383496543
2130	68-69	-0.05989527764760538
2130	70-71	-0.03901230086521679
2130	72-73	-0.01697653347305561
2130	74-75	-0.029348079633308544
2130	76-77	-0.03479065615528043
2130	78-79	-0.057083214051516507
2130	80-81	-0.04476282729070391
2130	82-83	-0.009350878473945556
2130	84-85	-0.045971506171781584
2130	86-87	-0.05749976672877466
2130	88-89	-0.02818500726813511
2130	90-91	-0.03929660778419475
2130	92-93	-0.08651489937968648
2130	94-95	-0.12302346786069052
2130	96-97	-0.010331044692854618
2130	98-99	0.003077889238930709
2130	100-101	-0.035072919244839795
2131	1	0.08053325138445899
2131	2	0.029450051713659775
2131	3	0.04345589222025126
2131	4	0.03085206982033384
2131	5	0.03534408976906889
2131	6	0.05809566672595423
2131	7	0.04939084505672042
2131	8	0.04177847030224768
2131	9	0.009435393626347377
2131	10-11	0.0325372623931699
2131	12-13	0.04443245862288592
2131	14-15	0.0497480990509942
2131	16-17	0.02066575990736652
2131	18-19	0.03615952687103885
2131	20-21	0.00877735762993126
2131	22-23	0.011570855820131953
2131	24-25	0.006986808173721215
2131	26-27	0.020664665357038814
2131	28-29	0.0013249896911275982
2131	30-31	0.026421457436299534
2131	32-33	0.0035686428798982206
2131	34-35	0.02618495513665664
2131	36-37	0.03646523346216668
2131	38-39	-0.00440913718318825
2131	40-41	0.03911263933656528
2131	42-43	0.011437566115667153
2131	44-45	0.013440598064143217
2131	46-47	-0.02691600180365583
2131	48-49	0.004034550998234465
2131	50-51	7.35708738567098E-4
2131	52-53	-0.002983774928452476
2131	54-55	-0.01724585769748188
2131	56-57	0.023393974397009742
2131	58-59	-0.012463629123452336
2131	60-61	0.008884746396375931
2131	62-63	0.009099525535233965
2131	64-65	-0.03302352627392935
2131	66-67	0.032455756675986436
2131	68-69	-0.033383125864723695
2131	70-71	-0.0275939475883078
2131	72-73	-0.03175756981019617
2131	74-75	-0.04377626982727634
2131	76-77	-0.028661684890195716
2131	78-79	-0.031736584260301015
2131	80-81	-0.02073092323748682
2131	82-83	-0.054416102978137815
2131	84-85	-0.05363787802839681
2131	86-87	-0.023591192160274943
2131	88-89	-0.03722694626382861
2131	90-91	-0.046535399276400824
2131	92-93	-0.06475908546244824
2131	94-95	-0.0790930541414312
2131	96-97	-0.029681848970732005
2131	98-99	0.020131765226039988
2131	100-101	-0.04346857518560654
2132	1	0.08630148132973403
2132	2	0.07111851611193032
2132	3	0.03643529530922507
2132	4	0.032710404245790414
2132	5	0.02566087371511827
2132	6	0.009954323768987194
2132	7	0.022822032465661835
2132	8	0.01674362716115496
2132	9	0.012386412050716444
2132	10-11	0.007118499193147443
2132	12-13	0.010177752298382359
2132	14-15	0.024262646962668555
2132	16-17	7.796855008805892E-4
2132	18-19	0.011014789920579915
2132	20-21	-0.007546853436629419
2132	22-23	0.022058927044170673
2132	24-25	-0.009786873795654571
2132	26-27	0.0062822481678850295
2132	28-29	0.007434138037346827
2132	30-31	-0.010189601337764032
2132	32-33	-0.0059598778056155766
2132	34-35	0.019632929564835422
2132	36-37	0.008843893419111737
2132	38-39	-0.0023201080216637138
2132	40-41	0.015880749511381964
2132	42-43	-0.01796594319920075
2132	44-45	0.008172610736608021
2132	46-47	0.004027600887503979
2132	48-49	-0.012866640867109425
2132	50-51	0.0101057803399911
2132	52-53	-0.01032870505957817
2132	54-55	-0.01312448030923008
2132	56-57	4.929552535131165E-4
2132	58-59	-3.898059977203161E-4
2132	60-61	-0.016784561946806775
2132	62-63	0.0045551393518081795
2132	64-65	-0.005578580255779286
2132	66-67	4.5590071040635394E-4
2132	68-69	-0.021889526306381413
2132	70-71	-0.024668904212582277
2132	72-73	-0.013912478807135642
2132	74-75	-0.02437507472488676
2132	76-77	-0.02997159891178569
2132	78-79	-0.01835551613899611
2132	80-81	-0.030430317946105845
2132	82-83	-0.010015839896368561
2132	84-85	-0.040772278946995755
2132	86-87	-0.049678987588954726
2132	88-89	-0.061287137177089335
2132	90-91	-0.022474867493365025
2132	92-93	-0.04723262916090931
2132	94-95	-0.06858006981467923
2132	96-97	-0.0291970088602298
2132	98-99	-0.003874858210814125
2132	100-101	-0.009359062216589109
2133	1	0.03809658680836492
2133	2	-0.021642018324115497
2133	3	0.01123278518088
2133	4	0.010220006616897592
2133	5	0.017051488318152508
2133	6	0.002392879209516252
2133	7	0.016025638380760654
2133	8	0.02253656815254601
2133	9	-0.0072764806142089355
2133	10-11	0.009553247889009242
2133	12-13	-0.006796309578511739
2133	14-15	0.0027614882906306093
2133	16-17	-0.024900877733493587
2133	18-19	0.010326607236521568
2133	20-21	-0.02852056562888805
2133	22-23	-0.03271990996576335
2133	24-25	-0.05105159097897172
2133	26-27	-0.013688245567841761
2133	28-29	-0.039752068582984634
2133	30-31	-0.026447457292221088
2133	32-33	-0.02889014623622188
2133	34-35	-0.009488884881250215
2133	36-37	-0.03333854908895262
2133	38-39	-0.006863671325419318
2133	40-41	-0.022912588137259604
2133	42-43	-0.037940179967058896
2133	44-45	-0.035651525210568025
2133	46-47	-0.03637458016441286
2133	48-49	-0.05058329293115804
2133	50-51	-0.05957214445761139
2133	52-53	-0.06967583167590874
2133	54-55	-0.07240279948764794
2133	56-57	-0.03782920057587802
2133	58-59	-0.07118027148597861
2133	60-61	-0.0337749568467558
2133	62-63	-0.039103870247330974
2133	64-65	-0.05962528092293695
2133	66-67	-0.040493793863007
2133	68-69	-0.024736580823052634
2133	70-71	-0.09135404518413281
2133	72-73	-0.045823885459249425
2133	74-75	-0.0870398895708675
2133	76-77	-0.08076841113581423
2133	78-79	-0.0970274065043597
2133	80-81	-0.05291364384527952
2133	82-83	-0.05786042071832753
2133	84-85	-0.08238075533225242
2133	86-87	-0.1233125084640605
2133	88-89	-0.0605464727815459
2133	90-91	-0.06702978403939852
2133	92-93	-0.07619819140128214
2133	94-95	-0.13996887105155054
2133	96-97	-0.07532894402284285
2133	98-99	-0.04633386904587411
2133	100-101	-0.05648864635499251
2134	1	0.09628795259657608
2134	2	0.02956336624924205
2134	3	0.04972389771310759
2134	4	0.022755125266947118
2134	5	0.049165218042467984
2134	6	0.037518310479001116
2134	7	0.043191208276482485
2134	8	0.05970120934395595
2134	9	0.03198594732886306
2134	10-11	0.016823329957283306
2134	12-13	0.018311579641924425
2134	14-15	0.03687561352156621
2134	16-17	0.009142496762059693
2134	18-19	0.009283881542323513
2134	20-21	0.03048645183657328
2134	22-23	0.03218680175059774
2134	24-25	-0.011528376664891482
2134	26-27	0.013798786477885017
2134	28-29	0.01746603058533225
2134	30-31	0.013126713051264005
2134	32-33	0.009232584557452128
2134	34-35	-0.024304366575890413
2134	36-37	0.008562258057139616
2134	38-39	-0.013513271704852059
2134	40-41	-0.019772495481241492
2134	42-43	-0.028725017777695427
2134	44-45	-0.04176944560007456
2134	46-47	-0.011264269079468647
2134	48-49	-0.027670936914233835
2134	50-51	-0.02385458345988667
2134	52-53	-0.022059553439710555
2134	54-55	-0.02444213211736468
2134	56-57	-0.0043072373647063955
2134	58-59	-0.02556333928178134
2134	60-61	-0.017828270674286273
2134	62-63	0.0019142157201983423
2134	64-65	-0.056906851024812966
2134	66-67	-0.011432033217872117
2134	68-69	-0.03298373991139414
2134	70-71	-0.032137003627909166
2134	72-73	-0.05301617723928587
2134	74-75	-0.034002768135742656
2134	76-77	-0.038397891439856835
2134	78-79	-0.004152292951204117
2134	80-81	-0.05089003073084797
2134	82-83	-0.03575134872384922
2134	84-85	-0.029670036650742304
2134	86-87	-0.05527193635636962
2134	88-89	-0.04840256597954351
2134	90-91	-0.02806650480125228
2134	92-93	-0.04573139413046334
2134	94-95	-0.06480162354642971
2134	96-97	-5.626604068780239E-4
2134	98-99	0.02977480563365731
2134	100-101	-0.018518266985097398
2135	1	0.08110377730292839
2135	2	0.06693483109079779
2135	3	0.05047234999077688
2135	4	0.0374187117840421
2135	5	0.010085746925945216
2135	6	0.03008985071829784
2135	7	0.007457838429274943
2135	8	0.028459300159873635
2135	9	0.014178806461956128
2135	10-11	0.03535298449822477
2135	12-13	0.029293637517135096
2135	14-15	0.037378420742903984
2135	16-17	0.006940704011732635
2135	18-19	0.014078534856047042
2135	20-21	0.023015725964818046
2135	22-23	0.04337591734630308
2135	24-25	0.0018604128116237462
2135	26-27	0.017774726987930478
2135	28-29	-0.00681022233944617
2135	30-31	0.02753230480690405
2135	32-33	0.0020621612165641068
2135	34-35	0.010487338399101986
2135	36-37	0.03418726529955762
2135	38-39	0.007145262050890722
2135	40-41	0.004192096162839221
2135	42-43	0.017868494199113627
2135	44-45	-0.02318073263614906
2135	46-47	-0.022912700573272105
2135	48-49	-0.02005624746951895
2135	50-51	-0.01731038421339548
2135	52-53	0.004514579515202399
2135	54-55	-0.02215081185158141
2135	56-57	-0.00513354397300958
2135	58-59	-0.014797398820725505
2135	60-61	-0.006790502167078216
2135	62-63	0.017838838039303084
2135	64-65	-0.036877432624542905
2135	66-67	4.919740047597543E-4
2135	68-69	-0.039702105323989656
2135	70-71	-0.04759720747100715
2135	72-73	-0.027550982006154356
2135	74-75	-0.022852815959588213
2135	76-77	-0.03609617113706065
2135	78-79	-0.03380546572969223
2135	80-81	-0.015311285571662836
2135	82-83	-0.01441521984398264
2135	84-85	-1.754189975926579E-4
2135	86-87	-0.03915497141756674
2135	88-89	-0.009543685271793834
2135	90-91	-0.016465881406453775
2135	92-93	-0.09204019863863522
2135	94-95	-0.08334132031905028
2135	96-97	-0.00671246516380819
2135	98-99	0.018063667757438395
2135	100-101	-0.010652921782792646
2136	1	0.0453840735142208
2136	2	0.0075886838587351235
2136	3	0.0355615856435918
2136	4	-0.0016809498430134795
2136	5	0.017976018429735063
2136	6	0.03695737883134598
2136	7	7.555071892895171E-4
2136	8	0.008222179637797922
2136	9	0.004070070423573213
2136	10-11	-0.006958935611791617
2136	12-13	0.007017957184892509
2136	14-15	0.0024886176786793612
2136	16-17	-0.021368002343038484
2136	18-19	0.014015989887575131
2136	20-21	0.023129079641343253
2136	22-23	0.0029550475908450835
2136	24-25	-0.01943010095551756
2136	26-27	-0.0061294062604630994
2136	28-29	-0.03884296133187348
2136	30-31	-0.011166139349448656
2136	32-33	-0.016074282050887234
2136	34-35	-0.025959478062617336
2136	36-37	0.011880869602983068
2136	38-39	0.007209883971455611
2136	40-41	0.00313301180698744
2136	42-43	-0.03540940911471324
2136	44-45	-0.04019937720580202
2136	46-47	-0.03539240873067939
2136	48-49	-0.0661994580450127
2136	50-51	-0.013516014903828477
2136	52-53	-0.03255739981133843
2136	54-55	-0.04230283800580281
2136	56-57	-0.01923706722279661
2136	58-59	-0.08099297360809032
2136	60-61	0.0030756124282476094
2136	62-63	0.02311199581495771
2136	64-65	-0.025167090810761295
2136	66-67	-0.011988261080972507
2136	68-69	-0.027792325695052966
2136	70-71	-0.047025491088966476
2136	72-73	-0.047403915096289495
2136	74-75	-0.021303296052579412
2136	76-77	-0.07528432909518301
2136	78-79	-0.021090121774747672
2136	80-81	-0.04252186474486308
2136	82-83	-0.043583793479697874
2136	84-85	-0.030767659554186366
2136	86-87	-0.06416332313900597
2136	88-89	-0.06528087161390062
2136	90-91	-0.032213036810993856
2136	92-93	-0.0647082530603953
2136	94-95	-0.0748219624705797
2136	96-97	-0.03704381923252953
2136	98-99	-0.031087644771481848
2136	100-101	-0.047752793419547857
2137	1	-0.014235164184448479
2137	2	0.023114818933898107
2137	3	-0.017933955419280778
2137	4	0.0030427271632760267
2137	5	2.0280439067477118E-4
2137	6	-0.004499377002900928
2137	7	0.011731900048346233
2137	8	0.01797376541460949
2137	9	0.029923421270304118
2137	10-11	2.756199727187436E-4
2137	12-13	-0.013817069924577652
2137	14-15	0.026965150589987275
2137	16-17	-0.01742189203833533
2137	18-19	-0.014847752940404746
2137	20-21	0.004308941314185688
2137	22-23	0.03334386898894337
2137	24-25	-0.030470059732252253
2137	26-27	-0.009592819781069295
2137	28-29	-0.021760651411590004
2137	30-31	-0.0023626758721135843
2137	32-33	-0.051299171420460254
2137	34-35	-0.030443884851564462
2137	36-37	-0.04009215040177594
2137	38-39	-0.019031219772202235
2137	40-41	-0.030487340596458523
2137	42-43	-0.018867906384308242
2137	44-45	-0.05376104538577664
2137	46-47	-0.03952792732970778
2137	48-49	-0.05272127446590957
2137	50-51	-0.057136751539133
2137	52-53	-0.05730192008093837
2137	54-55	-0.05808826843746573
2137	56-57	-0.023192212300394033
2137	58-59	-0.048753086612826735
2137	60-61	-0.026705162132302007
2137	62-63	-0.03319768121856015
2137	64-65	-0.07261247890571809
2137	66-67	-0.0341334729632905
2137	68-69	-0.0730992615880055
2137	70-71	-0.07087473831364832
2137	72-73	-0.0514983502517552
2137	74-75	-0.04660225843879573
2137	76-77	-0.05819653312470763
2137	78-79	-0.0794888411684127
2137	80-81	-0.056906973588787935
2137	82-83	-0.05021669329531875
2137	84-85	-0.07194466450238934
2137	86-87	-0.07054484386979709
2137	88-89	-0.04550645737535319
2137	90-91	-0.05305644682890431
2137	92-93	-0.077847829585032
2137	94-95	-0.12470834579186629
2137	96-97	-0.028758214690405737
2137	98-99	-0.015520333496205296
2137	100-101	-0.07623375067764471
2138	1	0.020408675984562308
2138	2	0.005501547674050755
2138	3	0.01439066456123328
2138	4	0.019373227316208386
2138	5	0.006325239389880721
2138	6	0.012245927288503822
2138	7	0.0138891864041355
2138	8	0.02135407112426435
2138	9	0.02640016140977508
2138	10-11	0.02724906492962731
2138	12-13	9.85811068659359E-4
2138	14-15	0.027662035170841648
2138	16-17	0.016569378204771112
2138	18-19	0.0015962561573488188
2138	20-21	0.01659214272443421
2138	22-23	0.03652012222397616
2138	24-25	0.016208246441948404
2138	26-27	0.001281216579094746
2138	28-29	-0.004537328452464351
2138	30-31	9.879077718935037E-4
2138	32-33	-0.006720798718269805
2138	34-35	0.0026032025215982912
2138	36-37	0.007758930626707183
2138	38-39	0.019151677795250066
2138	40-41	0.03263848040265316
2138	42-43	-0.011464811840347977
2138	44-45	5.363592023712727E-4
2138	46-47	-0.008039680402625038
2138	48-49	-0.008226995394018388
2138	50-51	-0.0016468535422546893
2138	52-53	0.027488673440160483
2138	54-55	-0.0014560228603173186
2138	56-57	0.017032367367598056
2138	58-59	0.0012536914407448307
2138	60-61	0.026985454482641558
2138	62-63	0.002266220505475758
2138	64-65	-8.735706292313239E-4
2138	66-67	0.034806406446627136
2138	68-69	-0.016438352338170148
2138	70-71	-0.01979219058859627
2138	72-73	-0.04127847822685027
2138	74-75	-0.04807507652422771
2138	76-77	-0.013184129343983386
2138	78-79	-0.019438232427255286
2138	80-81	-0.004905783435049216
2138	82-83	-0.027947215921770407
2138	84-85	5.376636907215016E-4
2138	86-87	-0.018513817307983516
2138	88-89	-0.0018461019912336951
2138	90-91	-0.03231490929622538
2138	92-93	-0.05159206763187285
2138	94-95	-0.04917265925455183
2138	96-97	-0.019164138470820546
2138	98-99	-6.630054839362742E-4
2138	100-101	-0.006759898814792109
2139	1	0.037579709342928425
2139	2	0.05903586410984474
2139	3	0.06675835196328705
2139	4	0.008399480270377069
2139	5	0.02732912656889397
2139	6	0.035161508939822284
2139	7	0.0446744515161015
2139	8	0.03846756722119693
2139	9	0.03891217086275134
2139	10-11	0.03930985411789578
2139	12-13	0.03019348087293139
2139	14-15	0.046695048483599066
2139	16-17	0.012839503835685662
2139	18-19	0.06030979589603902
2139	20-21	0.013068008075542537
2139	22-23	0.02312316338814213
2139	24-25	0.03343296309505206
2139	26-27	0.04117921162184501
2139	28-29	0.017603239716599717
2139	30-31	0.011459313611233313
2139	32-33	0.03230975896276078
2139	34-35	0.028474676611196514
2139	36-37	0.03481531030215024
2139	38-39	0.037507652400179836
2139	40-41	0.0509488319045488
2139	42-43	-0.016712564603103885
2139	44-45	-0.004457702353320769
2139	46-47	0.021465561555267243
2139	48-49	0.005040520259505854
2139	50-51	0.0076334895841156936
2139	52-53	0.03438062964065125
2139	54-55	0.009453058259865088
2139	56-57	0.03915616804171407
2139	58-59	0.0324474909397523
2139	60-61	0.01865232695947583
2139	62-63	0.043337070421202384
2139	64-65	-9.651412608278065E-4
2139	66-67	0.047851892390710304
2139	68-69	-0.005894323014757674
2139	70-71	-0.0054459608746029176
2139	72-73	0.018536547114244684
2139	74-75	0.018639358976869858
2139	76-77	0.00832548767935748
2139	78-79	0.04963903779169243
2139	80-81	0.017829387172319855
2139	82-83	0.04257412109608083
2139	84-85	0.05275852983447038
2139	86-87	0.04036560303733694
2139	88-89	0.02136807118833417
2139	90-91	0.04307842960287189
2139	92-93	-0.014769746764862646
2139	94-95	-0.05349392224859173
2139	96-97	0.018901655925148475
2139	98-99	0.0632322668544063
2139	100-101	-0.012642879399926699
2140	1	0.01010258190552804
2140	2	-0.06693761579377622
2140	3	-0.0038908065972407258
2140	4	-0.016672687918074303
2140	5	-0.01965381537755917
2140	6	-0.02761766399232357
2140	7	0.020782534417698173
2140	8	-0.016736890850424402
2140	9	-0.039925603262467746
2140	10-11	-0.00933837574714147
2140	12-13	-0.022489170467352437
2140	14-15	-0.027824208056081545
2140	16-17	-0.012221012596889125
2140	18-19	-0.010785805884744093
2140	20-21	-0.002877498158092351
2140	22-23	-0.016717490039894756
2140	24-25	-0.02298504024037129
2140	26-27	-0.012679420448868939
2140	28-29	-0.0264581752053914
2140	30-31	-0.011717619913454769
2140	32-33	-0.05189573844984352
2140	34-35	-0.020358327426194478
2140	36-37	-0.020503522832690635
2140	38-39	-0.011500530195284853
2140	40-41	-0.00854194693360455
2140	42-43	-0.029707335814684654
2140	44-45	-0.0303944535492775
2140	46-47	-0.0393736100898181
2140	48-49	-0.015212369353569954
2140	50-51	-0.05606088955399713
2140	52-53	-0.028669903774982686
2140	54-55	-0.0634197171570321
2140	56-57	-0.02207567098947294
2140	58-59	-0.03682890464458666
2140	60-61	-0.0555924024034411
2140	62-63	-0.02138901526820547
2140	64-65	-0.04759159094565035
2140	66-67	0.0053998008683464604
2140	68-69	-0.02949812295076981
2140	70-71	-0.06421855071558724
2140	72-73	-0.037033790264167976
2140	74-75	-0.06683037804675962
2140	76-77	-0.06462372588398324
2140	78-79	-0.056578752895262596
2140	80-81	-0.03883136968383383
2140	82-83	-0.04421905244866764
2140	84-85	-0.017310828930718003
2140	86-87	-0.050837060954215474
2140	88-89	-0.0829739818883013
2140	90-91	-0.016602043286532364
2140	92-93	-0.07455563714685098
2140	94-95	-0.09685790897789559
2140	96-97	-0.03952450289117593
2140	98-99	-0.022569430455554595
2140	100-101	-0.03877653276173021
2141	1	0.05353384446057419
2141	2	0.048358323787574875
2141	3	0.04407917602866718
2141	4	-0.009184363897517756
2141	5	0.03171788730384861
2141	6	0.03690277467447345
2141	7	0.04642022967519921
2141	8	0.049040408797004886
2141	9	0.005710141520140155
2141	10-11	0.03155296482629666
2141	12-13	0.039607235644730565
2141	14-15	0.043490637396295995
2141	16-17	-7.212734244390617E-4
2141	18-19	0.047930913782586515
2141	20-21	0.05042413867246154
2141	22-23	0.03182355138729065
2141	24-25	0.01226960513977815
2141	26-27	0.03679377614655266
2141	28-29	0.020296007035987884
2141	30-31	-0.0046013350942928355
2141	32-33	0.005086004705013636
2141	34-35	0.013617870622077533
2141	36-37	0.046328295083228
2141	38-39	0.0029433347850158498
2141	40-41	0.0390418699014532
2141	42-43	0.0224440915362365
2141	44-45	0.016344417422999413
2141	46-47	0.022610733053419096
2141	48-49	-0.0033535726649915887
2141	50-51	0.0019144301166988953
2141	52-53	0.003883312303941011
2141	54-55	0.021706915460008247
2141	56-57	0.04659271000517862
2141	58-59	0.03233010656303037
2141	60-61	0.027036895176237863
2141	62-63	0.03441734167519428
2141	64-65	-0.015615685857781614
2141	66-67	0.009959372159542568
2141	68-69	-0.0016692021454716155
2141	70-71	0.006030305678805803
2141	72-73	-0.012555615667743325
2141	74-75	0.0014457022905958183
2141	76-77	0.025849622680084394
2141	78-79	9.34551440678888E-4
2141	80-81	0.001849290207502463
2141	82-83	0.04068975706981348
2141	84-85	0.00659347339333749
2141	86-87	-0.018513154215689553
2141	88-89	-0.021416123419541577
2141	90-91	0.0072402553654953294
2141	92-93	-0.029324005479516302
2141	94-95	-0.02303949976302988
2141	96-97	0.02325034264485737
2141	98-99	0.04516146002011112
2141	100-101	-0.002971525563353339
2142	1	-0.02249889135338634
2142	2	-0.05910824717354757
2142	3	-0.016827044414782222
2142	4	-0.029844031184047992
2142	5	6.628025058006415E-4
2142	6	-0.0012158349583444306
2142	7	-0.029266298318567863
2142	8	-0.014216119606118127
2142	9	0.012582137991536513
2142	10-11	-0.008976228926293572
2142	12-13	-0.04158860609215509
2142	14-15	-0.01788332539891968
2142	16-17	-0.027745113643945274
2142	18-19	-0.027257457550255992
2142	20-21	-0.017471388009475675
2142	22-23	-0.03177795578768894
2142	24-25	-0.030268959078199487
2142	26-27	-0.043452052319864265
2142	28-29	-0.030124384794753212
2142	30-31	-0.05330667601077721
2142	32-33	-0.05076322174520698
2142	34-35	-0.046703601040889
2142	36-37	-0.03124673858581417
2142	38-39	-0.04899195942201118
2142	40-41	-0.0368860403886373
2142	42-43	-0.06384679418341221
2142	44-45	-0.0640758146286089
2142	46-47	-0.0482498163762628
2142	48-49	-0.054159931330410416
2142	50-51	-0.07107413817229968
2142	52-53	-0.07242328184622693
2142	54-55	-0.05061866072558274
2142	56-57	-0.06385941711485543
2142	58-59	-0.07246293242132396
2142	60-61	-0.0010769827888594818
2142	62-63	-0.015219380743985766
2142	64-65	-0.04503848346261208
2142	66-67	-0.06277476828550732
2142	68-69	-0.05326495541325471
2142	70-71	-0.08088353918353164
2142	72-73	-0.06791032323464918
2142	74-75	-0.06847321690852937
2142	76-77	-0.06721543645216599
2142	78-79	-0.07620267420915638
2142	80-81	-0.08556132303618114
2142	82-83	-0.08808327335694344
2142	84-85	-0.056212792139490375
2142	86-87	-0.12044011298095114
2142	88-89	-0.07684424743391816
2142	90-91	-0.0434905549230038
2142	92-93	-0.11118729636785218
2142	94-95	-0.13551390535224783
2142	96-97	-0.07925177878045986
2142	98-99	-0.029946664472667806
2142	100-101	-0.08642526777559567
2143	1	-0.06179879205068062
2143	2	0.0181634955392056
2143	3	0.003746750598921267
2143	4	0.01913538524242142
2143	5	0.00817115640003152
2143	6	0.010541867635573965
2143	7	-0.002299713845069107
2143	8	0.0013882868854295793
2143	9	-0.02960597145416699
2143	10-11	-0.004580594351274669
2143	12-13	0.018953404365454674
2143	14-15	0.0067177460707554815
2143	16-17	-0.011575062246983236
2143	18-19	-0.009659247727839215
2143	20-21	0.007261845830022651
2143	22-23	-0.0029556886712214236
2143	24-25	-0.02268431465020626
2143	26-27	-0.030784535181211936
2143	28-29	-0.022367646953362907
2143	30-31	-0.047776565070606125
2143	32-33	-0.02327865089006309
2143	34-35	-0.016614904876398384
2143	36-37	-0.01605865925711214
2143	38-39	-0.0125411935106996
2143	40-41	0.01243967004671731
2143	42-43	-0.022799701502769665
2143	44-45	-0.05895947335784513
2143	46-47	-0.02151053829973648
2143	48-49	-0.023909376309639185
2143	50-51	-0.020287986685836756
2143	52-53	-0.029078851924644766
2143	54-55	-0.027057106072611248
2143	56-57	-0.010643084248521006
2143	58-59	-0.023195831210848894
2143	60-61	-0.005949781245902841
2143	62-63	-0.03159494255207562
2143	64-65	-0.05404467258300372
2143	66-67	4.5079529884617386E-4
2143	68-69	-0.037390712737817466
2143	70-71	-0.029515026271973
2143	72-73	-0.004860380502570649
2143	74-75	-0.05201951748806266
2143	76-77	-0.06108913505982372
2143	78-79	-0.05525218057694303
2143	80-81	-0.04402117266005945
2143	82-83	-0.04326038190957604
2143	84-85	-0.029960784169112742
2143	86-87	-0.044752448710980275
2143	88-89	-0.06425747467178411
2143	90-91	-0.061477965519415534
2143	92-93	-0.0631762200653796
2143	94-95	-0.11743679399600637
2143	96-97	-0.025401952380413206
2143	98-99	-0.003068971229822637
2143	100-101	-0.01713503014105555
2144	1	-0.10533245478892184
2144	2	-0.10349257591841621
2144	3	-0.05548827892453545
2144	4	-0.02560074597411699
2144	5	-0.021656507573673878
2144	6	-0.006686951631337479
2144	7	-0.04493215171281406
2144	8	-0.04156868992847507
2144	9	0.008733243811768432
2144	10-11	-0.028414243470770373
2144	12-13	-0.02672376830634704
2144	14-15	-0.038718768915835255
2144	16-17	-0.0215146578756773
2144	18-19	-0.034371860836834855
2144	20-21	-0.005709527823746896
2144	22-23	-0.008642407540136787
2144	24-25	-0.028908995454152375
2144	26-27	-0.010388895093434769
2144	28-29	4.188285927284596E-4
2144	30-31	-0.03401842845197223
2144	32-33	-0.02189393949151963
2144	34-35	-0.023664824043976296
2144	36-37	-0.02518809033018954
2144	38-39	-0.04091253196565248
2144	40-41	-0.0274039028387989
2144	42-43	-0.05185179910926507
2144	44-45	-0.04157566992417827
2144	46-47	-0.047481396384768004
2144	48-49	-0.03508686256236615
2144	50-51	-0.049726827004271
2144	52-53	-0.009974409091441316
2144	54-55	-0.010428895558995066
2144	56-57	-0.013299650954614606
2144	58-59	-0.012719133690175966
2144	60-61	-0.029743190775761263
2144	62-63	0.021782113284587012
2144	64-65	-0.013452661774223884
2144	66-67	-0.033419393741652925
2144	68-69	-0.020259332939531305
2144	70-71	-0.05341483054381513
2144	72-73	-0.01906569640095057
2144	74-75	-0.03423349056768643
2144	76-77	-0.059007486077689464
2144	78-79	-0.03572052689925442
2144	80-81	-0.05207003081920192
2144	82-83	-0.05049529252656271
2144	84-85	-0.04244179896954137
2144	86-87	-0.06386508300308691
2144	88-89	-0.06747029476446897
2144	90-91	-0.0337363249192677
2144	92-93	-0.06900303373117112
2144	94-95	-0.08523133053107301
2144	96-97	-0.042821822490900274
2144	98-99	0.007258704287302464
2144	100-101	-0.022252931777813956
2145	1	-0.01737555888743003
2145	2	-0.024881727819291655
2145	3	-0.01824588846044861
2145	4	-0.013200204753381684
2145	5	-0.012659664978642127
2145	6	0.017213350265997462
2145	7	-0.01697210718079134
2145	8	-0.018604878233901445
2145	9	-0.028051720974723082
2145	10-11	0.0017192842975148892
2145	12-13	-0.01601531795967759
2145	14-15	-0.004361644619656602
2145	16-17	-0.013334053198015283
2145	18-19	-0.019304223443533886
2145	20-21	0.012113519556102403
2145	22-23	-0.019342724999084737
2145	24-25	0.01975564048152023
2145	26-27	-0.016967638528875284
2145	28-29	-0.017212487306245805
2145	30-31	-0.015347072381004523
2145	32-33	-0.020342698154564687
2145	34-35	-0.027465128900360014
2145	36-37	0.017828813800960575
2145	38-39	-0.04072744896296854
2145	40-41	0.008893071861237445
2145	42-43	-0.0101633280388711
2145	44-45	-0.01648866214679856
2145	46-47	-0.031138671435449794
2145	48-49	-0.021654432876232477
2145	50-51	-0.025920854971069218
2145	52-53	-0.011768189718083022
2145	54-55	-0.030585456131234423
2145	56-57	0.018884199108804012
2145	58-59	-0.01926348877967854
2145	60-61	-0.009011201095333377
2145	62-63	5.025378675043157E-4
2145	64-65	-0.03247320594446279
2145	66-67	-0.005636527146961612
2145	68-69	-0.0037556094326305356
2145	70-71	-0.008373993588911333
2145	72-73	0.003554599087301824
2145	74-75	0.02432713354666305
2145	76-77	-0.01016659147791188
2145	78-79	0.006461485538707734
2145	80-81	-0.02633782468899426
2145	82-83	-0.021651702967858455
2145	84-85	-0.004553062771918803
2145	86-87	-0.007401831491918642
2145	88-89	7.839183153777185E-4
2145	90-91	0.013926225651090363
2145	92-93	-0.021474555624145353
2145	94-95	-0.05495924912764849
2145	96-97	0.002721010208297514
2145	98-99	0.016691834978573183
2145	100-101	-0.004746620498828236
2146	1	0.01262870761986079
2146	2	-0.03291274712268688
2146	3	-0.0020273056276991497
2146	4	-0.010754832545885051
2146	5	-0.012785387519976155
2146	6	-0.006881930378234813
2146	7	0.057898624429029155
2146	8	0.009185198302859021
2146	9	0.028460739478788355
2146	10-11	0.010711983797484947
2146	12-13	0.02415477689837786
2146	14-15	0.017822332770379035
2146	16-17	0.012791792994825357
2146	18-19	0.003772387058134541
2146	20-21	0.026253180443212898
2146	22-23	0.017020383852617726
2146	24-25	0.035221886651903844
2146	26-27	0.01703809468968842
2146	28-29	0.017221976193077637
2146	30-31	0.004553229884059817
2146	32-33	-0.01168896388971774
2146	34-35	0.004256692260703687
2146	36-37	0.00915986897850729
2146	38-39	0.015285002015801297
2146	40-41	0.013707663771967304
2146	42-43	0.023283664560473483
2146	44-45	-0.00770036980239297
2146	46-47	-0.010975243654485212
2146	48-49	0.001008638299957454
2146	50-51	-0.006816826717859215
2146	52-53	0.01707929798811847
2146	54-55	0.012398409497556884
2146	56-57	0.037053527645205975
2146	58-59	0.013920891373523148
2146	60-61	0.045059275797349585
2146	62-63	0.030551455078736467
2146	64-65	0.007367033649352095
2146	66-67	0.027022491749860933
2146	68-69	0.009994539474789121
2146	70-71	-0.006389019656189987
2146	72-73	0.01579929909944866
2146	74-75	0.0024225976312237663
2146	76-77	0.0035098492508609525
2146	78-79	1.6284366141405826E-4
2146	80-81	0.010978813198121884
2146	82-83	0.02268063693120581
2146	84-85	0.04225274203368201
2146	86-87	-0.0016365153838506785
2146	88-89	0.003049236282258505
2146	90-91	0.04630917126537071
2146	92-93	0.026813127550518345
2146	94-95	-0.031063311419032402
2146	96-97	0.0037716168115977666
2146	98-99	0.06787696872383009
2146	100-101	0.0021771559495391557
2147	1	0.012041268692229323
2147	2	0.0237496532409196
2147	3	-0.017919686977322158
2147	4	0.04019012084980744
2147	5	0.026849599266554947
2147	6	0.033330368950302613
2147	7	0.01613488725663359
2147	8	0.00782145319757177
2147	9	0.01638399242984434
2147	10-11	0.007379069133882865
2147	12-13	0.0068527612961801765
2147	14-15	0.008272943117155762
2147	16-17	-0.003945861319088806
2147	18-19	0.004538309266855833
2147	20-21	0.021041280291854036
2147	22-23	-0.002957500444850325
2147	24-25	0.014796773648875217
2147	26-27	0.015377211015824344
2147	28-29	0.007922579102846328
2147	30-31	0.008816855382420385
2147	32-33	0.0022092731498801754
2147	34-35	-0.0017565267166617105
2147	36-37	0.022848092148620935
2147	38-39	0.01839042618247788
2147	40-41	0.02988597340316801
2147	42-43	0.011429901440600077
2147	44-45	-0.009424838367749544
2147	46-47	-0.003963922188951585
2147	48-49	-0.015411313522612602
2147	50-51	-0.019139779228545706
2147	52-53	0.01418438319683446
2147	54-55	-0.004413053257096067
2147	56-57	0.02711124511414198
2147	58-59	0.038462562067557826
2147	60-61	0.025621012539843946
2147	62-63	0.03324837294493932
2147	64-65	0.010873927305688369
2147	66-67	0.0056372148013110746
2147	68-69	0.0313760261877718
2147	70-71	0.02144487779909099
2147	72-73	0.007242174994424033
2147	74-75	0.009667080985103382
2147	76-77	0.022687781566418153
2147	78-79	0.01561417175092572
2147	80-81	0.03277073637664785
2147	82-83	0.01175573682789377
2147	84-85	0.035248321178947606
2147	86-87	0.05035459175131507
2147	88-89	-0.008809629779179318
2147	90-91	0.04891406379638141
2147	92-93	0.043657293410426234
2147	94-95	0.005352382574514536
2147	96-97	0.010222863015265204
2147	98-99	0.07198644942786814
2147	100-101	0.04569345935148306
2148	1	0.014124465049533796
2148	2	-0.05770115047067037
2148	3	0.005375071258207242
2148	4	-0.01597868228655841
2148	5	-0.00930237268529055
2148	6	0.030923507211319645
2148	7	0.0032557214051962546
2148	8	0.02355414081896612
2148	9	0.0024688070752318936
2148	10-11	0.0015759648047222186
2148	12-13	-0.007322581439872522
2148	14-15	-0.002210348482286406
2148	16-17	0.003263945671861279
2148	18-19	0.017483903636922093
2148	20-21	0.005866017430122383
2148	22-23	-0.023236714371620337
2148	24-25	-0.009017528538223019
2148	26-27	0.006283284533438405
2148	28-29	0.0016305411666337477
2148	30-31	-0.011548588349050704
2148	32-33	-0.006006531385686742
2148	34-35	-0.015466403338706414
2148	36-37	-0.007238081266955021
2148	38-39	0.007690631671863457
2148	40-41	0.00832424108270402
2148	42-43	-0.020270765381752653
2148	44-45	-0.026469216165075693
2148	46-47	0.01277692210518211
2148	48-49	-0.01209263396317084
2148	50-51	-0.007832025283356359
2148	52-53	0.006057645908050802
2148	54-55	8.59688355525634E-4
2148	56-57	0.038360037989377815
2148	58-59	0.02552537525047427
2148	60-61	0.042442257592270494
2148	62-63	0.03677033828547849
2148	64-65	-0.0015250839085254597
2148	66-67	0.02120719728765863
2148	68-69	-0.0010642526423794152
2148	70-71	0.011944251000450379
2148	72-73	-0.005362873511778332
2148	74-75	0.0122537424555631
2148	76-77	-0.009619183734884018
2148	78-79	0.007274280868841743
2148	80-81	0.01170362682167081
2148	82-83	0.0336630375616096
2148	84-85	0.02282939191501754
2148	86-87	0.009614449413916759
2148	88-89	-0.008151384042214715
2148	90-91	0.02909223873755451
2148	92-93	0.003347127321433163
2148	94-95	-0.054659909427819287
2148	96-97	0.01601475946249309
2148	98-99	0.06256217291684862
2148	100-101	0.0786216174901142
2149	1	-0.0425043826501863
2149	2	0.0075528847890353745
2149	3	0.04219011197064049
2149	4	0.006998016995282796
2149	5	0.003961916563710588
2149	6	0.03592264271625112
2149	7	0.02997211772311914
2149	8	0.03807215225072724
2149	9	0.019154602895135042
2149	10-11	0.014371798062818186
2149	12-13	0.013402647321534289
2149	14-15	0.04129252866685107
2149	16-17	0.041983877392347324
2149	18-19	0.022764413264042105
2149	20-21	0.04683066036053418
2149	22-23	0.04464750546451057
2149	24-25	0.01759877784725461
2149	26-27	0.04438678654509687
2149	28-29	0.04889783972635087
2149	30-31	0.035695541977375456
2149	32-33	0.033135279949291885
2149	34-35	0.040346288709272926
2149	36-37	0.03015901431375312
2149	38-39	0.01798918613940259
2149	40-41	0.03274261241725185
2149	42-43	0.03531979860780865
2149	44-45	0.03717313491526397
2149	46-47	0.04041372244463304
2149	48-49	0.024782983558509386
2149	50-51	0.04934581639874125
2149	52-53	0.038686373642605076
2149	54-55	0.0060344071320130865
2149	56-57	0.07067527697947185
2149	58-59	0.054421766030138485
2149	60-61	0.061077698563252625
2149	62-63	0.04510265995627094
2149	64-65	0.03406830541647565
2149	66-67	0.06077254683093969
2149	68-69	0.056508289116912636
2149	70-71	0.03485161548299942
2149	72-73	0.046669993376710295
2149	74-75	0.06418266207110435
2149	76-77	0.02862996119796435
2149	78-79	0.021907489153996096
2149	80-81	0.04663603435411545
2149	82-83	0.04043442665762598
2149	84-85	0.050890389289932614
2149	86-87	0.03272925594338005
2149	88-89	0.03159131408789051
2149	90-91	0.07547728377931406
2149	92-93	0.03452846045620106
2149	94-95	0.01878126604509589
2149	96-97	0.05890367174169597
2149	98-99	0.11785262420307419
2149	100-101	0.07681967085786567
2150	1	-0.012870072229631546
2150	2	-0.007442759264343124
2150	3	-0.0018846476969329728
2150	4	0.014505922848940145
2150	5	-0.008007246234519982
2150	6	0.005547983676258639
2150	7	-0.02794284621442955
2150	8	0.0014007085863667612
2150	9	-0.019893300100513045
2150	10-11	-0.03514922293590672
2150	12-13	-0.009858919034215319
2150	14-15	0.002704704602400909
2150	16-17	-0.02270346898281872
2150	18-19	0.006362700517264841
2150	20-21	0.004390507765812401
2150	22-23	-0.008176892721266427
2150	24-25	-0.01470526958780738
2150	26-27	-0.020688470045520546
2150	28-29	-0.01358753439885163
2150	30-31	-0.02946480083897285
2150	32-33	-0.027116405949996647
2150	34-35	-0.02159361448219954
2150	36-37	-0.017880926090469984
2150	38-39	-0.002440112050379639
2150	40-41	-0.006007271652777035
2150	42-43	-0.051764113801461065
2150	44-45	-0.0533255731686495
2150	46-47	-0.020965342117541752
2150	48-49	-0.025074052679698866
2150	50-51	-0.005921619337705408
2150	52-53	-0.028404544368584084
2150	54-55	-0.012839583710778868
2150	56-57	-0.021469265688942585
2150	58-59	-0.04287779066690689
2150	60-61	-0.005117184198695668
2150	62-63	0.020162462326133834
2150	64-65	-0.0012827922952070026
2150	66-67	0.03324216975178729
2150	68-69	-0.0015865070393985548
2150	70-71	-0.007925765814270846
2150	72-73	-0.015397794440112023
2150	74-75	-0.005700471882846614
2150	76-77	-0.04798427362278801
2150	78-79	-0.015018496399058279
2150	80-81	-0.014023347335381686
2150	82-83	0.02625598161493059
2150	84-85	-0.0061966158673669725
2150	86-87	-0.011612645432698798
2150	88-89	-0.026488544105561118
2150	90-91	0.026614257309937273
2150	92-93	-0.04307936120831357
2150	94-95	-0.0739721944006746
2150	96-97	-0.025714637185693334
2150	98-99	0.042174052795132866
2150	100-101	-0.003439043687237131
2151	1	0.01061353443498092
2151	2	0.03530993306809904
2151	3	0.008543585299626955
2151	4	0.014632658244238428
2151	5	0.012629162799406402
2151	6	0.005702183395356997
2151	7	-0.0060183529119299806
2151	8	0.022301335615949824
2151	9	3.295371300282568E-6
2151	10-11	-0.01913731583081102
2151	12-13	0.011138147155655531
2151	14-15	0.008914325182026062
2151	16-17	0.012282247732258611
2151	18-19	0.013522069066091547
2151	20-21	0.019630483263817666
2151	22-23	0.021663901130608565
2151	24-25	0.013681831007218648
2151	26-27	0.019706189135909824
2151	28-29	0.022371681835331003
2151	30-31	0.007155217727756735
2151	32-33	-0.004581107491880232
2151	34-35	0.028648572650027404
2151	36-37	0.03422948181987806
2151	38-39	0.02353444166978136
2151	40-41	0.01643661321044476
2151	42-43	0.017426336788979313
2151	44-45	0.030370713383142345
2151	46-47	0.029985186724537982
2151	48-49	0.04763177013922615
2151	50-51	0.026242858554844872
2151	52-53	0.020308963944444258
2151	54-55	0.009756133765620234
2151	56-57	0.07507604819385705
2151	58-59	0.04100328999458469
2151	60-61	0.04620109404773132
2151	62-63	0.0326236884395712
2151	64-65	0.013866958829233056
2151	66-67	0.02615799592769008
2151	68-69	0.03936080902322203
2151	70-71	0.037663019837310685
2151	72-73	0.011042703901701145
2151	74-75	0.03474891755369924
2151	76-77	0.009704973854326227
2151	78-79	0.01983292843387119
2151	80-81	0.04134840141232843
2151	82-83	0.03561938879019522
2151	84-85	0.06621976363314985
2151	86-87	0.05464188186711283
2151	88-89	0.03596824969272916
2151	90-91	0.06790488875679301
2151	92-93	0.020901898686169318
2151	94-95	0.0024895589198550283
2151	96-97	0.059782449571244456
2151	98-99	0.08007613810253389
2151	100-101	0.06837988530698169
2152	1	-0.002651633257926278
2152	2	0.008910524534236686
2152	3	0.019915661925061556
2152	4	0.03589455187351831
2152	5	0.01977715177949335
2152	6	0.039565453320768995
2152	7	0.025113090772187263
2152	8	0.04653362921862225
2152	9	0.03389395723853994
2152	10-11	0.031024078880044215
2152	12-13	0.03912592729798092
2152	14-15	0.05217080714992761
2152	16-17	0.023952603395365202
2152	18-19	0.03919835440344599
2152	20-21	0.03372357830203043
2152	22-23	0.04543529079955988
2152	24-25	0.04147729991866811
2152	26-27	0.04337811726541929
2152	28-29	0.05186905564198696
2152	30-31	0.02341005784118977
2152	32-33	0.0078062249829145
2152	34-35	0.04801693926580697
2152	36-37	0.05749482727431143
2152	38-39	0.04485602244021436
2152	40-41	0.05564693935674825
2152	42-43	0.03721645961260123
2152	44-45	0.036343540604093505
2152	46-47	0.033624038403111456
2152	48-49	0.038917844877040864
2152	50-51	0.04022464771801282
2152	52-53	0.05463380194009915
2152	54-55	0.03069185008224906
2152	56-57	0.05516245047063961
2152	58-59	0.04719502683024501
2152	60-61	0.07395236325461951
2152	62-63	0.06555073873504114
2152	64-65	0.05078155347926128
2152	66-67	0.07458329349763204
2152	68-69	0.0902119237017871
2152	70-71	0.06022848857637797
2152	72-73	0.07390757596508024
2152	74-75	0.056148101257484484
2152	76-77	0.041783672619743584
2152	78-79	0.060255300324641325
2152	80-81	0.08849413042097609
2152	82-83	0.05604646281293668
2152	84-85	0.08058988193454297
2152	86-87	0.08253327820349199
2152	88-89	0.0640813052825564
2152	90-91	0.09760308609455848
2152	92-93	0.06096726597696289
2152	94-95	0.04930953293855822
2152	96-97	0.09213130431469807
2152	98-99	0.1639721101102296
2152	100-101	0.10581463281531
2153	1	0.045276813043564346
2153	2	-0.004259636416776402
2153	3	0.0033796328293362876
2153	4	-0.029950134150624308
2153	5	0.003654428603731219
2153	6	0.023336278069102434
2153	7	0.016039282308291547
2153	8	0.029354424272789004
2153	9	0.023570747152035665
2153	10-11	0.021373153430900516
2153	12-13	0.01050178823677328
2153	14-15	0.01740421930676206
2153	16-17	0.005632866385845148
2153	18-19	0.016093144966561113
2153	20-21	0.04087750248525168
2153	22-23	0.023197756093033206
2153	24-25	0.018204781256471847
2153	26-27	0.027022231072841407
2153	28-29	0.039120461124575456
2153	30-31	0.028602661012811836
2153	32-33	0.0337661290017337
2153	34-35	0.024723202460478433
2153	36-37	0.05256191915862729
2153	38-39	0.02471668684312789
2153	40-41	0.03341683806301177
2153	42-43	-0.0028668407762566517
2153	44-45	0.027414388843446602
2153	46-47	0.007245168666607071
2153	48-49	0.04435148894570062
2153	50-51	0.03904623012452646
2153	52-53	0.047925025073652705
2153	54-55	0.060125402902045266
2153	56-57	0.05819238945384342
2153	58-59	0.06549490746314035
2153	60-61	0.05387294822018163
2153	62-63	0.07476746758607788
2153	64-65	0.05655444901126572
2153	66-67	0.06784763783940662
2153	68-69	0.05270281328247961
2153	70-71	0.06128580453835042
2153	72-73	0.052546360270532944
2153	74-75	0.052540962749148434
2153	76-77	0.03701258652797179
2153	78-79	0.031075793399637064
2153	80-81	0.06491553934915117
2153	82-83	0.04984084009157641
2153	84-85	0.029173987068688234
2153	86-87	0.10315189604551733
2153	88-89	0.05982609270586181
2153	90-91	0.0980343043070846
2153	92-93	0.06981064460088504
2153	94-95	0.02097676028655826
2153	96-97	0.055574461527022834
2153	98-99	0.11978649053560986
2153	100-101	0.06042983728818996
2154	1	0.05769992339185137
2154	2	0.003604026089234935
2154	3	0.01609361211949789
2154	4	-0.016311564561938496
2154	5	-0.010613316821320495
2154	6	0.002105847124035165
2154	7	0.04120278591453541
2154	8	0.01717097153015601
2154	9	0.0336141675896684
2154	10-11	0.019209725073942252
2154	12-13	0.011244420982642112
2154	14-15	0.02269337614081479
2154	16-17	0.0027864064365203944
2154	18-19	0.025590181661257816
2154	20-21	0.03364398345852493
2154	22-23	0.037335952918695625
2154	24-25	0.0515401358475458
2154	26-27	0.020474743190284528
2154	28-29	0.03321390375031541
2154	30-31	0.033680721104914824
2154	32-33	0.03243782734039513
2154	34-35	0.023956696480482265
2154	36-37	0.04204632838724365
2154	38-39	0.035862770999131044
2154	40-41	0.05003138286265596
2154	42-43	0.03063629744696783
2154	44-45	0.01341576285514634
2154	46-47	0.023482769225587674
2154	48-49	0.025997631562724166
2154	50-51	0.03764835959875512
2154	52-53	0.058093460456390744
2154	54-55	0.026797916307394587
2154	56-57	0.06285264760705189
2154	58-59	0.07757143410904632
2154	60-61	0.06478844193785704
2154	62-63	0.0596815595878013
2154	64-65	0.06862884825536497
2154	66-67	0.08406075180577943
2154	68-69	0.06804381229660095
2154	70-71	0.04292019841643224
2154	72-73	0.051499993311033165
2154	74-75	0.02949837167133751
2154	76-77	0.03434308459578972
2154	78-79	0.05547148986399009
2154	80-81	0.06216233785811909
2154	82-83	0.06535216488411777
2154	84-85	0.07550723896660827
2154	86-87	0.10680328940608064
2154	88-89	0.04883134959794688
2154	90-91	0.06791278144543611
2154	92-93	0.08246643281224664
2154	94-95	0.01779169114261947
2154	96-97	-0.011870050369061858
2154	98-99	0.07588208452624912
2154	100-101	0.0803158833577271
2155	1	-0.08528561195397089
2155	2	0.029044454003312126
2155	3	-0.004676887184835721
2155	4	0.009576998984123009
2155	5	-0.026892769344811995
2155	6	0.0010704196233035645
2155	7	0.028542132165931378
2155	8	0.0022047292011322384
2155	9	-0.03490715399922806
2155	10-11	-0.011555650307577991
2155	12-13	0.0015333315820171833
2155	14-15	-0.0013105584455956887
2155	16-17	0.0048449426494201475
2155	18-19	-0.00901948465786262
2155	20-21	0.010069785365551809
2155	22-23	0.007946516473950282
2155	24-25	-0.005070488511776716
2155	26-27	-0.010365423849755473
2155	28-29	0.010163809171636728
2155	30-31	0.02536722848879691
2155	32-33	0.0123594435947183
2155	34-35	0.005699313171945164
2155	36-37	0.006707052896388177
2155	38-39	0.010379782325770748
2155	40-41	0.018036061194479203
2155	42-43	0.012414296945465253
2155	44-45	-0.012453676768544142
2155	46-47	0.002093864199544271
2155	48-49	-0.010926272414195637
2155	50-51	-0.01445525329189934
2155	52-53	7.010012077870442E-4
2155	54-55	0.022263066320995506
2155	56-57	-0.01954025605068921
2155	58-59	0.04692865117444711
2155	60-61	0.02568132907013876
2155	62-63	0.05019100975447088
2155	64-65	0.012869592379644246
2155	66-67	0.03522558024064182
2155	68-69	0.04563121129187664
2155	70-71	0.034950490035413395
2155	72-73	0.04619151410398814
2155	74-75	0.02159725568017734
2155	76-77	0.030997986110662623
2155	78-79	0.01592475884211808
2155	80-81	0.04146048927577084
2155	82-83	0.059337403300219194
2155	84-85	0.053911906100012175
2155	86-87	0.03420847118614034
2155	88-89	0.02633913424806167
2155	90-91	0.05360414431385152
2155	92-93	0.006614601574462142
2155	94-95	-0.010727798174777092
2155	96-97	0.0672236855821069
2155	98-99	0.08776603210458944
2155	100-101	0.09995187591850652
2156	1	-0.0016389914788561555
2156	2	-0.030457044164492686
2156	3	-0.009176560562785596
2156	4	-0.017768662358562892
2156	5	-0.011301757731892792
2156	6	0.01677531797356835
2156	7	-0.01013929496092203
2156	8	-0.011970286543537156
2156	9	-0.04240403484631372
2156	10-11	-8.836700431018585E-4
2156	12-13	-0.013509946244390392
2156	14-15	0.0012936654594000174
2156	16-17	-0.0016894918845977713
2156	18-19	-0.01602511192528766
2156	20-21	0.03111212357418225
2156	22-23	0.018012641857126255
2156	24-25	0.016258679336850435
2156	26-27	0.003079125745259148
2156	28-29	0.013632943689536603
2156	30-31	0.035306158885816785
2156	32-33	-0.011216976660755051
2156	34-35	0.007991197843857378
2156	36-37	0.009070015343453974
2156	38-39	0.017617372968238953
2156	40-41	0.020921030009247943
2156	42-43	-0.009647136936614231
2156	44-45	-0.015376164371282641
2156	46-47	0.013419595892536051
2156	48-49	0.010500756744569628
2156	50-51	0.03198967336791014
2156	52-53	0.005175580893066467
2156	54-55	0.032261842642668626
2156	56-57	0.04985978248968337
2156	58-59	0.04269770730392253
2156	60-61	0.07060313926535144
2156	62-63	0.04418013077486904
2156	64-65	0.0357989734555062
2156	66-67	0.05598430568890933
2156	68-69	0.015548792352703344
2156	70-71	0.018182370501811818
2156	72-73	0.06053418285925716
2156	74-75	0.025816820696050513
2156	76-77	0.016109898672581835
2156	78-79	0.04757306271844186
2156	80-81	0.0539024415208047
2156	82-83	0.04274125012157981
2156	84-85	0.06575206850933313
2156	86-87	0.0024755444144801686
2156	88-89	0.05251501840857742
2156	90-91	0.0889724419003457
2156	92-93	0.05811927217867208
2156	94-95	0.010872104758021806
2156	96-97	0.053593345599090014
2156	98-99	0.10848667698894587
2156	100-101	0.0838604235310001
2157	1	-0.06395667887821332
2157	2	0.04383032513486995
2157	3	-0.014318526642810525
2157	4	-0.05062935580809835
2157	5	-0.005664869129248018
2157	6	0.017044428037081616
2157	7	-0.005611215745730647
2157	8	-0.016887361522456956
2157	9	0.008901121346433172
2157	10-11	0.0012846307683531677
2157	12-13	0.012103992789725737
2157	14-15	0.02157109217305475
2157	16-17	0.024987447114959593
2157	18-19	0.011262188853940813
2157	20-21	0.020681752193333125
2157	22-23	0.020885686942072823
2157	24-25	0.034549457982066656
2157	26-27	0.01168778019935246
2157	28-29	0.04741196636506828
2157	30-31	0.01167787473127646
2157	32-33	0.036473306079663814
2157	34-35	0.026026628821838926
2157	36-37	0.05886731699361292
2157	38-39	0.058507160955485915
2157	40-41	0.03591647462780401
2157	42-43	0.03080506934774263
2157	44-45	0.04334471616746782
2157	46-47	0.020006605096931196
2157	48-49	0.03534992791606584
2157	50-51	0.045112683667134945
2157	52-53	0.05145430358639658
2157	54-55	0.03822773806275137
2157	56-57	0.051389358089529935
2157	58-59	0.03908416851982821
2157	60-61	0.05058587189655839
2157	62-63	0.05750640288610498
2157	64-65	0.05690097909771907
2157	66-67	0.060380176535531405
2157	68-69	0.0668453277114196
2157	70-71	0.047514912118835184
2157	72-73	0.016038380935775365
2157	74-75	0.052280496709364854
2157	76-77	0.027513553844165983
2157	78-79	0.0431629395268871
2157	80-81	0.03441439124263468
2157	82-83	0.06005432850956538
2157	84-85	0.0728161420672464
2157	86-87	0.09573714740883332
2157	88-89	0.04412605891320709
2157	90-91	0.09436920616983713
2157	92-93	0.05238821586777931
2157	94-95	0.03500655480247161
2157	96-97	0.08223762628609421
2157	98-99	0.11521003529973939
2157	100-101	0.08315670567520783
2158	1	-0.10048008351629534
2158	2	0.018430302517508323
2158	3	-0.013404739415094014
2158	4	0.013122760974454195
2158	5	0.02501580640151957
2158	6	0.024380664785596196
2158	7	0.02075856158646161
2158	8	0.027332331441634494
2158	9	0.021899214994611782
2158	10-11	0.03178101290671265
2158	12-13	0.051504250080306235
2158	14-15	0.026467140711638137
2158	16-17	0.011736307177208971
2158	18-19	0.010721229559663925
2158	20-21	0.018997300482958224
2158	22-23	0.005096584749367139
2158	24-25	0.04749553937959661
2158	26-27	0.03668119268215975
2158	28-29	0.036842409686968836
2158	30-31	0.02179610494857087
2158	32-33	0.019416276857299408
2158	34-35	0.007566358155841613
2158	36-37	0.05143115032883827
2158	38-39	0.028967221002233146
2158	40-41	0.027123541325842382
2158	42-43	0.0072584995631430616
2158	44-45	0.017124247808965265
2158	46-47	0.03207055954957383
2158	48-49	0.03569780566110836
2158	50-51	0.03122635352253411
2158	52-53	0.04871903971270086
2158	54-55	0.04673370338395699
2158	56-57	0.08186124416029372
2158	58-59	0.06270960720195973
2158	60-61	0.06317518114774145
2158	62-63	0.03456015531997991
2158	64-65	0.0370385599903571
2158	66-67	0.05417831201465617
2158	68-69	0.05389347600899441
2158	70-71	0.03962030485863011
2158	72-73	0.06029887912850995
2158	74-75	0.06694466248389119
2158	76-77	0.026563459305677384
2158	78-79	0.05175686931818291
2158	80-81	0.0823241200630278
2158	82-83	0.06109454296496608
2158	84-85	0.06778481335059894
2158	86-87	0.06957669655923127
2158	88-89	0.04358307474950607
2158	90-91	0.09119313233910731
2158	92-93	0.04392942209597095
2158	94-95	0.03544542703600939
2158	96-97	0.07745718430953019
2158	98-99	0.10677614191864393
2158	100-101	0.06881808339113604
2159	1	0.05365019861053355
2159	2	0.0030326162317564354
2159	3	0.016325982193428956
2159	4	0.011078054604446663
2159	5	-0.006888876486826234
2159	6	0.01089593165686864
2159	7	0.030940031618783337
2159	8	0.02450296110367134
2159	9	-0.011910502145795476
2159	10-11	0.011990492678215503
2159	12-13	0.021895631840791907
2159	14-15	0.016179188893829632
2159	16-17	0.0172726673647432
2159	18-19	0.009565554603923943
2159	20-21	0.03682976334361143
2159	22-23	0.0336040898240384
2159	24-25	0.06224949227001275
2159	26-27	0.015642771432858638
2159	28-29	0.039431315949165935
2159	30-31	0.01717981185520756
2159	32-33	0.030101479739641945
2159	34-35	0.022208093199566292
2159	36-37	0.04253162471516703
2159	38-39	0.04394617876614859
2159	40-41	0.048802372793119275
2159	42-43	0.04165364902867452
2159	44-45	0.07640647991982519
2159	46-47	0.07181146801038807
2159	48-49	0.02715696316925431
2159	50-51	0.04504489316317972
2159	52-53	0.044985912292915486
2159	54-55	0.042958318781522564
2159	56-57	0.0547463130593826
2159	58-59	0.061848195259322836
2159	60-61	0.06275466967417032
2159	62-63	0.08261660990226005
2159	64-65	0.06285797233322654
2159	66-67	0.08333520352282164
2159	68-69	0.06826281481723129
2159	70-71	0.06082542145387748
2159	72-73	0.05934500755680716
2159	74-75	0.07271203508729229
2159	76-77	0.05749777215187635
2159	78-79	0.03255695731708386
2159	80-81	0.05131348549293335
2159	82-83	0.0663535277892251
2159	84-85	0.06413582648097815
2159	86-87	0.07696548370304868
2159	88-89	0.0399652997547264
2159	90-91	0.0895000008235769
2159	92-93	0.030323364520789653
2159	94-95	0.06418909858065547
2159	96-97	0.13241863943848386
2159	98-99	0.13236223975317074
2159	100-101	0.09826223338863826
2160	1	0.017655288146521286
2160	2	0.01784823079344733
2160	3	0.016991994388313003
2160	4	0.005254806060044359
2160	5	0.024298590161734523
2160	6	0.007868459412904372
2160	7	-0.022725715646586764
2160	8	0.016029896107824015
2160	9	0.009155572602118411
2160	10-11	0.01281355309841814
2160	12-13	0.022710501528280247
2160	14-15	0.016954567266758147
2160	16-17	0.026927166364295374
2160	18-19	0.025263696097695743
2160	20-21	0.01694516346288566
2160	22-23	0.039868677220560755
2160	24-25	0.033805560355474995
2160	26-27	0.018483827289635713
2160	28-29	0.028717836429102306
2160	30-31	0.03091077658420005
2160	32-33	0.01822543105375729
2160	34-35	0.041920867492578395
2160	36-37	0.047972876637984996
2160	38-39	0.03935667850068825
2160	40-41	0.035499114576794
2160	42-43	0.03018628279091473
2160	44-45	0.043179167144444364
2160	46-47	0.044158387355814455
2160	48-49	0.04328637348498887
2160	50-51	0.05242122598102128
2160	52-53	0.060342632066479496
2160	54-55	0.06344581932265214
2160	56-57	0.09039241058562908
2160	58-59	0.0878944403797206
2160	60-61	0.06260912902813232
2160	62-63	0.09173402338840475
2160	64-65	0.07642964669989993
2160	66-67	0.07373480932356813
2160	68-69	0.0768023480712543
2160	70-71	0.04211783781170908
2160	72-73	0.06869203773978683
2160	74-75	0.09649178040922379
2160	76-77	0.10402334849879225
2160	78-79	0.06864458110383254
2160	80-81	0.09899638808001754
2160	82-83	0.07830019759033036
2160	84-85	0.04932376845131614
2160	86-87	0.12943001424849143
2160	88-89	0.07925648667523433
2160	90-91	0.15113701656999723
2160	92-93	0.08912340737682456
2160	94-95	0.0701168853531513
2160	96-97	0.13386471690679258
2160	98-99	0.14657109783265554
2160	100-101	0.17846195595140557
2161	1	0.05066531883088743
2161	2	3.5122731331682644E-4
2161	3	0.06371858809144015
2161	4	0.041276270025676354
2161	5	0.023337939124658647
2161	6	0.023087331385930554
2161	7	0.012242660066682731
2161	8	0.022167802078087107
2161	9	0.04577904584429149
2161	10-11	0.006362693465284508
2161	12-13	0.0365253488586319
2161	14-15	0.032624028121382764
2161	16-17	0.02872444907517746
2161	18-19	0.030616283939608024
2161	20-21	0.039415979171060656
2161	22-23	0.04069872070072478
2161	24-25	0.05077846167193911
2161	26-27	0.03703224198097388
2161	28-29	0.05829005101040963
2161	30-31	0.05506539947258915
2161	32-33	0.04221908947280184
2161	34-35	0.03195057532797563
2161	36-37	0.07956458486151519
2161	38-39	0.06937150772222367
2161	40-41	0.07601588949153637
2161	42-43	0.050787680045282
2161	44-45	0.07384090542024069
2161	46-47	0.06915369710733188
2161	48-49	0.0678474163643088
2161	50-51	0.044815418053111955
2161	52-53	0.0809904857433068
2161	54-55	0.05712194769641599
2161	56-57	0.06901277178906895
2161	58-59	0.05808898264199769
2161	60-61	0.06942561298814098
2161	62-63	0.06472252260006428
2161	64-65	0.07452886987376672
2161	66-67	0.09032550138863371
2161	68-69	0.10440993148459654
2161	70-71	0.0999579143926681
2161	72-73	0.09343858170660013
2161	74-75	0.10339441289289653
2161	76-77	0.10188210685878829
2161	78-79	0.0972206906706603
2161	80-81	0.13009285864735176
2161	82-83	0.09253626218343669
2161	84-85	0.10513486177055853
2161	86-87	0.1336688982872758
2161	88-89	0.10616115160345174
2161	90-91	0.14113641003585542
2161	92-93	0.12265636093564325
2161	94-95	0.06528640696541999
2161	96-97	0.1538517729739013
2161	98-99	0.17995218769949872
2161	100-101	0.15423365301278835
2162	1	0.0361914213582466
2162	2	0.02232732863025433
2162	3	0.04438463152857253
2162	4	0.01837696564786029
2162	5	0.04409382946302287
2162	6	0.007567336370563282
2162	7	-0.007016453751617746
2162	8	0.035225562400789556
2162	9	0.0037647181186670764
2162	10-11	0.01056999555549254
2162	12-13	0.030461324050214955
2162	14-15	0.04792059863010678
2162	16-17	0.028937147524509044
2162	18-19	0.02315433787852328
2162	20-21	0.045068341482895846
2162	22-23	0.04884664375897785
2162	24-25	0.043593764060375406
2162	26-27	0.0593835074128819
2162	28-29	0.05206190537172972
2162	30-31	0.038891372790203604
2162	32-33	0.022607254651681785
2162	34-35	0.050863868212118746
2162	36-37	0.09588124022207722
2162	38-39	0.07523297689827757
2162	40-41	0.07705000164342835
2162	42-43	0.04397649564337058
2162	44-45	0.026292191365087092
2162	46-47	0.044416741176341645
2162	48-49	0.04003675415135177
2162	50-51	0.05626099721384037
2162	52-53	0.07204240020007546
2162	54-55	0.08019490891293657
2162	56-57	0.07623443786717132
2162	58-59	0.06445046174292912
2162	60-61	0.09627163112300963
2162	62-63	0.07657482417737782
2162	64-65	0.07908061771162522
2162	66-67	0.077318565182658
2162	68-69	0.12352486765870196
2162	70-71	0.094835216257529
2162	72-73	0.09616318313282335
2162	74-75	0.0876165114846259
2162	76-77	0.07289563759667317
2162	78-79	0.07050799946711095
2162	80-81	0.08267401652001638
2162	82-83	0.13009913669858975
2162	84-85	0.11543062996172182
2162	86-87	0.1177796891173628
2162	88-89	0.1074170154922669
2162	90-91	0.0973253747137619
2162	92-93	0.05155164891411346
2162	94-95	0.06651887209676488
2162	96-97	0.10879381588281944
2162	98-99	0.14532513337851327
2162	100-101	0.10252376510410244
2163	1	0.02112421381038132
2163	2	0.02805316702802685
2163	3	0.0881571018817695
2163	4	0.023110594032750953
2163	5	0.030082944899085362
2163	6	0.04616247429911624
2163	7	0.06980897300395128
2163	8	0.03457544702943238
2163	9	0.0485858711232936
2163	10-11	0.04854232771310052
2163	12-13	0.058086106304877205
2163	14-15	0.04429046214280419
2163	16-17	0.053241273773849684
2163	18-19	0.04368839564188676
2163	20-21	0.07889843661671847
2163	22-23	0.052649489260055304
2163	24-25	0.06262390637608206
2163	26-27	0.08139103003566106
2163	28-29	0.08056381371484633
2163	30-31	0.06188689299017369
2163	32-33	0.06912547742771835
2163	34-35	0.07257489263052719
2163	36-37	0.0873683503681022
2163	38-39	0.09889535628546753
2163	40-41	0.08105412781836208
2163	42-43	0.08888969431892946
2163	44-45	0.07716028320503199
2163	46-47	0.10237038634837603
2163	48-49	0.08615631646563315
2163	50-51	0.09268603118913887
2163	52-53	0.09459879359240375
2163	54-55	0.09532062366075422
2163	56-57	0.12140169360070985
2163	58-59	0.10373490998254908
2163	60-61	0.11098461596446896
2163	62-63	0.13535881879364098
2163	64-65	0.11197699544633366
2163	66-67	0.10356772675593362
2163	68-69	0.0908396518226553
2163	70-71	0.10613931392444442
2163	72-73	0.110672749927609
2163	74-75	0.13521854499481378
2163	76-77	0.13436595142503904
2163	78-79	0.08693094770754328
2163	80-81	0.14665633011778567
2163	82-83	0.13087045171575085
2163	84-85	0.15033102476721183
2163	86-87	0.16956004135946756
2163	88-89	0.14389289806686634
2163	90-91	0.18251588150625508
2163	92-93	0.14967471139566868
2163	94-95	0.08743921004334254
2163	96-97	0.17160382006928643
2163	98-99	0.2171139295192006
2163	100-101	0.22214255031745722
2164	1	-1.3841365031908026E-5
2164	2	0.02884551186212292
2164	3	0.04865438164882363
2164	4	0.006207267963624474
2164	5	0.027201877630531612
2164	6	0.006739269038753548
2164	7	0.0031458355854212527
2164	8	0.034861173364184594
2164	9	0.01811496187217898
2164	10-11	0.019601010666406182
2164	12-13	0.00391840611302996
2164	14-15	0.02140621445655455
2164	16-17	0.028787828307294205
2164	18-19	0.033747400340281786
2164	20-21	0.03434495503890389
2164	22-23	0.048450554944679425
2164	24-25	0.05651619025763921
2164	26-27	0.03952018662226209
2164	28-29	0.048270998704474266
2164	30-31	0.043806223366580355
2164	32-33	0.04609471831767564
2164	34-35	0.04970283755909577
2164	36-37	0.05926377251921622
2164	38-39	0.06332395662320778
2164	40-41	0.03997386577590589
2164	42-43	0.016116783974581494
2164	44-45	0.052664128405140787
2164	46-47	0.05377953955511572
2164	48-49	0.07023416509805003
2164	50-51	0.039604537371637605
2164	52-53	0.02901584743429453
2164	54-55	0.030119499695821617
2164	56-57	0.07421767742730623
2164	58-59	0.06878648978046442
2164	60-61	0.0892582147768195
2164	62-63	0.08595054906665922
2164	64-65	0.07687200828625862
2164	66-67	0.10223670834571408
2164	68-69	0.07839994829958385
2164	70-71	0.08744251355054189
2164	72-73	0.05895181550121009
2164	74-75	0.09068430535399585
2164	76-77	0.07801543495799024
2164	78-79	0.04362935904127596
2164	80-81	0.08073591181712203
2164	82-83	0.12392118510118166
2164	84-85	0.11915201342341675
2164	86-87	0.08853645648472508
2164	88-89	0.09714149426051222
2164	90-91	0.11705644501710566
2164	92-93	0.09576266621626672
2164	94-95	0.08166498963926472
2164	96-97	0.10654581849627931
2164	98-99	0.15668804772582945
2164	100-101	0.14672530007735674
2165	1	-0.034678663268799426
2165	2	-9.73855753457542E-4
2165	3	-0.008530197067166512
2165	4	-0.005405704492631003
2165	5	-0.033512095499375505
2165	6	0.0044227675715191594
2165	7	-0.02868932824760151
2165	8	0.003118362060625657
2165	9	-0.02208250066964723
2165	10-11	-0.04504842708822565
2165	12-13	-0.026614734723160893
2165	14-15	-0.014457180671378467
2165	16-17	0.004078093415280648
2165	18-19	-0.002454511197960585
2165	20-21	-0.024308101922592584
2165	22-23	-0.0028955555123530985
2165	24-25	0.02099288892891593
2165	26-27	-0.024344800209895823
2165	28-29	0.0037485369290592985
2165	30-31	0.01347849320868022
2165	32-33	-0.023663930796423926
2165	34-35	0.016566662286351175
2165	36-37	0.011298800190701286
2165	38-39	0.012425347019700439
2165	40-41	0.01474449504607378
2165	42-43	-0.004111256644051764
2165	44-45	0.009152710734880998
2165	46-47	-0.005487893031435931
2165	48-49	0.01803566268798562
2165	50-51	0.007049132414486792
2165	52-53	-0.002655566944916643
2165	54-55	-0.0029308701249206592
2165	56-57	0.041572889318281625
2165	58-59	0.007139392610916673
2165	60-61	0.04061386585183868
2165	62-63	0.0326823438533097
2165	64-65	0.05038631082334888
2165	66-67	0.054335782510406716
2165	68-69	0.022644890699865527
2165	70-71	0.049947921401120254
2165	72-73	0.02626056672439603
2165	74-75	0.05541652601326774
2165	76-77	0.027849814194354394
2165	78-79	0.04426953801229416
2165	80-81	0.06797998067396804
2165	82-83	0.055893592617479726
2165	84-85	0.06648458645105393
2165	86-87	0.08820956986517814
2165	88-89	0.058420273402973066
2165	90-91	0.07549357527046396
2165	92-93	0.07092860795311395
2165	94-95	0.00989574471969945
2165	96-97	0.05599754304348181
2165	98-99	0.12599234419541716
2165	100-101	0.0763279536358823
2166	1	0.048046955731351204
2166	2	0.05629123946444281
2166	3	0.05221651905441149
2166	4	0.022123872650603005
2166	5	0.027810590939317592
2166	6	0.02033421387808687
2166	7	0.005226537922915497
2166	8	0.007438176267207552
2166	9	0.007414360498358974
2166	10-11	0.019837354704883126
2166	12-13	0.029022196728362815
2166	14-15	0.021060580280121144
2166	16-17	-0.002711013917668481
2166	18-19	0.048897758559775184
2166	20-21	0.03751399439695291
2166	22-23	0.06369086765295151
2166	24-25	0.03258476352840489
2166	26-27	0.046577059116025055
2166	28-29	0.061704318894136634
2166	30-31	0.0478492839158875
2166	32-33	0.047694730760973414
2166	34-35	0.06553548345882376
2166	36-37	0.07283302466922237
2166	38-39	0.08117395468726585
2166	40-41	0.08988203713855114
2166	42-43	0.05092066120865013
2166	44-45	0.07589420496732657
2166	46-47	0.07904408947570829
2166	48-49	0.10402889564640816
2166	50-51	0.07988964781559105
2166	52-53	0.07223430638141082
2166	54-55	0.07045169087589898
2166	56-57	0.11740550949532036
2166	58-59	0.055356888278829786
2166	60-61	0.11238974638929733
2166	62-63	0.08944216529171456
2166	64-65	0.09625192023629836
2166	66-67	0.11124664572805187
2166	68-69	0.0879717952383956
2166	70-71	0.11205540649143586
2166	72-73	0.11627018071921214
2166	74-75	0.09601218210016071
2166	76-77	0.08087031537891676
2166	78-79	0.08046911748144225
2166	80-81	0.11384862926293948
2166	82-83	0.09540484984785991
2166	84-85	0.12403276471138014
2166	86-87	0.11009619403356652
2166	88-89	0.09639593142060932
2166	90-91	0.13525846642617267
2166	92-93	0.11692820655751746
2166	94-95	0.04765548044246515
2166	96-97	0.09953900604833876
2166	98-99	0.17447448699428492
2166	100-101	0.1420205655571607
2167	1	0.0687305585605742
2167	2	0.012873542198285293
2167	3	0.05840422274463464
2167	4	0.0636780644734074
2167	5	0.01645035063402389
2167	6	0.06333868950565602
2167	7	0.014632008455983225
2167	8	0.05712870369061562
2167	9	0.06882223291973588
2167	10-11	0.030569819003289922
2167	12-13	0.052383635315784716
2167	14-15	0.06950494877909108
2167	16-17	0.05403877372935284
2167	18-19	0.05368110720966257
2167	20-21	0.08113385872827195
2167	22-23	0.06604787210390839
2167	24-25	0.0933474339843059
2167	26-27	0.06332540865571445
2167	28-29	0.08474195989081323
2167	30-31	0.0757934036760588
2167	32-33	0.0558515453719437
2167	34-35	0.07454313145075986
2167	36-37	0.10829706740408795
2167	38-39	0.11249891344204599
2167	40-41	0.08805081671808068
2167	42-43	0.10851252771632147
2167	44-45	0.10084637482962222
2167	46-47	0.11226403495610526
2167	48-49	0.10235481013200598
2167	50-51	0.10652445553689205
2167	52-53	0.11029019795554973
2167	54-55	0.1050257199659228
2167	56-57	0.10801181038089425
2167	58-59	0.13566266000771776
2167	60-61	0.1061061979418838
2167	62-63	0.11451658142233612
2167	64-65	0.13386922775315924
2167	66-67	0.1321679656554835
2167	68-69	0.1488352631893548
2167	70-71	0.1417154065616799
2167	72-73	0.1057633876177917
2167	74-75	0.12525975307195836
2167	76-77	0.11709745871906563
2167	78-79	0.10808151779392006
2167	80-81	0.15781485873004186
2167	82-83	0.15079255816186787
2167	84-85	0.15647922022175464
2167	86-87	0.1852767939832134
2167	88-89	0.14838843378786493
2167	90-91	0.16841573828601497
2167	92-93	0.16237431801359037
2167	94-95	0.1430339186398868
2167	96-97	0.1407228922102277
2167	98-99	0.19164485919612417
2167	100-101	0.19731983121203456
2168	1	-0.004828903852612143
2168	2	0.007561215008259126
2168	3	0.05017106975127916
2168	4	0.040839378505800994
2168	5	0.015548923453337693
2168	6	0.06255900704879025
2168	7	0.014690801880668403
2168	8	0.04217941709627837
2168	9	0.061599216624493636
2168	10-11	0.0033328173463402777
2168	12-13	0.04023475816084243
2168	14-15	0.03335097227732575
2168	16-17	0.04789672919329746
2168	18-19	0.0509652106183367
2168	20-21	0.06719986297643032
2168	22-23	0.06250132939460684
2168	24-25	0.09085856273776471
2168	26-27	0.07683461813432757
2168	28-29	0.07871142198772674
2168	30-31	0.05617181636558399
2168	32-33	0.048989605373712664
2168	34-35	0.06922979989105471
2168	36-37	0.06977487901238533
2168	38-39	0.09445618445668202
2168	40-41	0.09145505752429983
2168	42-43	0.10272772019322218
2168	44-45	0.10051279990219086
2168	46-47	0.07491060887269185
2168	48-49	0.08897931141589055
2168	50-51	0.08549986639118146
2168	52-53	0.09137077574264652
2168	54-55	0.08267344861064174
2168	56-57	0.11191000127190165
2168	58-59	0.10030644461692617
2168	60-61	0.11821965756628572
2168	62-63	0.07604448191816005
2168	64-65	0.09820658781510616
2168	66-67	0.11388792193602626
2168	68-69	0.08553342823890375
2168	70-71	0.12315298106896932
2168	72-73	0.10038543350940898
2168	74-75	0.14271548198225759
2168	76-77	0.1115734201218288
2168	78-79	0.11051004316264823
2168	80-81	0.13817524406392323
2168	82-83	0.14809501021648686
2168	84-85	0.1312822688638562
2168	86-87	0.15337195727527586
2168	88-89	0.11092368466593427
2168	90-91	0.14594277247519472
2168	92-93	0.1626723323148127
2168	94-95	0.12948210714768038
2168	96-97	0.13539283195566298
2168	98-99	0.20075857980004486
2168	100-101	0.21798462382209038
2169	1	-0.05240570679059431
2169	2	0.024471070099394865
2169	3	0.055162006229778626
2169	4	0.025518417710500785
2169	5	0.004680410944772007
2169	6	0.0635236064084026
2169	7	0.019040934032879875
2169	8	0.05360069901615816
2169	9	0.002570905308417082
2169	10-11	0.036670898773813576
2169	12-13	0.06441982573463889
2169	14-15	0.04604067950753432
2169	16-17	0.046827854239872124
2169	18-19	0.042939960706753766
2169	20-21	0.06056616413237492
2169	22-23	0.048772394731557256
2169	24-25	0.06313516520813067
2169	26-27	0.06532909382426766
2169	28-29	0.06524284518307155
2169	30-31	0.05306083393356431
2169	32-33	0.040084040007876354
2169	34-35	0.04073128109527602
2169	36-37	0.07088710234657469
2169	38-39	0.09453925489627579
2169	40-41	0.07597602457963148
2169	42-43	0.08699654001085833
2169	44-45	0.08414255305944351
2169	46-47	0.09304451637853361
2169	48-49	0.08748688843002839
2169	50-51	0.08078957362013739
2169	52-53	0.09899663604032582
2169	54-55	0.07017702820667893
2169	56-57	0.10870088749167195
2169	58-59	0.0841820098248931
2169	60-61	0.09750974693501036
2169	62-63	0.11090504132634749
2169	64-65	0.10489216256925005
2169	66-67	0.11321047236550186
2169	68-69	0.11776456259789114
2169	70-71	0.09516880199869604
2169	72-73	0.14164747038528702
2169	74-75	0.13694061847130712
2169	76-77	0.10992295214207104
2169	78-79	0.10192379473627966
2169	80-81	0.09225861128695101
2169	82-83	0.1315436764635507
2169	84-85	0.14117333363544304
2169	86-87	0.14743684334793983
2169	88-89	0.11834519377504193
2169	90-91	0.1619757418056338
2169	92-93	0.11998015644455506
2169	94-95	0.11993189161502471
2169	96-97	0.13432073332061378
2169	98-99	0.2070264883118611
2169	100-101	0.16808361638265268
2170	1	0.04568620700469239
2170	2	0.0347751989724685
2170	3	0.04102244260288046
2170	4	0.03305791686288018
2170	5	0.01656740882634722
2170	6	0.05232326237818796
2170	7	0.012189315809507661
2170	8	0.03525602013630902
2170	9	0.044213952311189075
2170	10-11	0.03106457509060334
2170	12-13	0.0380106965804643
2170	14-15	0.05118178631622783
2170	16-17	0.028538827889654783
2170	18-19	0.03043187254789359
2170	20-21	0.040655264890382625
2170	22-23	0.08058233740311493
2170	24-25	0.0893379123031508
2170	26-27	0.0735021980869206
2170	28-29	0.0564451891176887
2170	30-31	0.04219678590627751
2170	32-33	0.053748026391353676
2170	34-35	0.06656218685670012
2170	36-37	0.08631576766693172
2170	38-39	0.06720934977930426
2170	40-41	0.08294220836670974
2170	42-43	0.06529518315035432
2170	44-45	0.09635436779394979
2170	46-47	0.07466612117621452
2170	48-49	0.08264790773041852
2170	50-51	0.09070214637633711
2170	52-53	0.10510207652916392
2170	54-55	0.08396552347490882
2170	56-57	0.10896951726891047
2170	58-59	0.10381559744633506
2170	60-61	0.10829528577568226
2170	62-63	0.10339189447334718
2170	64-65	0.11667125377940835
2170	66-67	0.1200820354138088
2170	68-69	0.12599761260473485
2170	70-71	0.11808393485959101
2170	72-73	0.09998270348528848
2170	74-75	0.12316112483971153
2170	76-77	0.10061126167055079
2170	78-79	0.10899089858158106
2170	80-81	0.14077968699530885
2170	82-83	0.1058989362748406
2170	84-85	0.157074678665154
2170	86-87	0.1319274489742739
2170	88-89	0.13855923145101912
2170	90-91	0.14817223012514802
2170	92-93	0.13294001133092337
2170	94-95	0.106708246037158
2170	96-97	0.14642954063418046
2170	98-99	0.18857174900431772
2170	100-101	0.19988643922918925
2171	1	-0.06683972398894866
2171	2	-0.00898567978925513
2171	3	0.0015016335933353275
2171	4	0.011736689105347864
2171	5	0.0026955735839067074
2171	6	0.03845570584800839
2171	7	0.004739070041566151
2171	8	0.027192748970136904
2171	9	0.02213767329392624
2171	10-11	0.047598644537849566
2171	12-13	0.034258162665615544
2171	14-15	0.05232618115393706
2171	16-17	0.07177916667675532
2171	18-19	0.03618147489981283
2171	20-21	0.0574742029597175
2171	22-23	0.0508564346415028
2171	24-25	0.057366654566919806
2171	26-27	0.05385459793809133
2171	28-29	0.03007261562481034
2171	30-31	0.06040444307208759
2171	32-33	0.07090694753075155
2171	34-35	0.06831983596582347
2171	36-37	0.05219684674979419
2171	38-39	0.06543347370674013
2171	40-41	0.05785894576905548
2171	42-43	0.05736030277453352
2171	44-45	0.06316117728133719
2171	46-47	0.08029212082728776
2171	48-49	0.06188187146258173
2171	50-51	0.08462258936304323
2171	52-53	0.07282462337599327
2171	54-55	0.06443005435914984
2171	56-57	0.11467571816181277
2171	58-59	0.06582544583450556
2171	60-61	0.0704182502852575
2171	62-63	0.09125720268791326
2171	64-65	0.12270983937857949
2171	66-67	0.09903616177346919
2171	68-69	0.10112438600563678
2171	70-71	0.10228384350495645
2171	72-73	0.08512075841098721
2171	74-75	0.1101719765638336
2171	76-77	0.08424065323370655
2171	78-79	0.07687668237507239
2171	80-81	0.1025981864994705
2171	82-83	0.0879322760777228
2171	84-85	0.10067979266668914
2171	86-87	0.10956585872414593
2171	88-89	0.0884101119349765
2171	90-91	0.13789061342622944
2171	92-93	0.0848477418459268
2171	94-95	0.05315561588466977
2171	96-97	0.10675295045574984
2171	98-99	0.14733494467572683
2171	100-101	0.12911833263495964
2172	1	0.056440844126171896
2172	2	0.027464259265272517
2172	3	0.022022199249633445
2172	4	0.03295963803292068
2172	5	0.04637841858652081
2172	6	0.0199097607655645
2172	7	-0.015110343011613736
2172	8	0.02836443529183441
2172	9	0.0295734581524556
2172	10-11	0.02050013559138364
2172	12-13	0.04514792047028493
2172	14-15	0.02037235283369654
2172	16-17	0.0382575850602862
2172	18-19	0.04052279142045023
2172	20-21	0.024070471442051655
2172	22-23	0.0675878225732589
2172	24-25	0.07576771470812105
2172	26-27	0.04855824365413497
2172	28-29	0.05939042353493562
2172	30-31	0.06169531788486893
2172	32-33	0.05144389356342316
2172	34-35	0.07023520427722474
2172	36-37	0.09146973632886812
2172	38-39	0.06985658070912137
2172	40-41	0.06943815340819981
2172	42-43	0.05682473226374185
2172	44-45	0.06976996750282183
2172	46-47	0.06545681949604187
2172	48-49	0.04763150777549896
2172	50-51	0.0925427205513003
2172	52-53	0.07034951538193468
2172	54-55	0.08528493859182618
2172	56-57	0.11974651840919392
2172	58-59	0.07336632317522884
2172	60-61	0.12236868186133165
2172	62-63	0.09802616511953488
2172	64-65	0.09144737531640601
2172	66-67	0.07910238427614047
2172	68-69	0.10780441664423535
2172	70-71	0.09845085558817601
2172	72-73	0.08671008760200749
2172	74-75	0.0964245535427466
2172	76-77	0.08441286074899779
2172	78-79	0.06618453143093461
2172	80-81	0.10290648766151378
2172	82-83	0.12102956972991308
2172	84-85	0.0983589698881957
2172	86-87	0.13194201438896158
2172	88-89	0.11765895742165355
2172	90-91	0.13802340881084518
2172	92-93	0.10575720305732261
2172	94-95	0.09888114149234184
2172	96-97	0.12918282643731516
2172	98-99	0.18626229840590725
2172	100-101	0.1452311021330317
2173	1	0.00578894564217336
2173	2	0.00601858868229499
2173	3	0.06573646840912772
2173	4	0.0037413538009190006
2173	5	0.02130376112243937
2173	6	0.02511370242750388
2173	7	0.02954801080471725
2173	8	0.02972424029120191
2173	9	0.026753464549258865
2173	10-11	0.01936633408357835
2173	12-13	0.037065697309266454
2173	14-15	0.035962284550045354
2173	16-17	0.05293740786417089
2173	18-19	0.040629387050429955
2173	20-21	0.052929672181271314
2173	22-23	0.05900670669754504
2173	24-25	0.06624531214463047
2173	26-27	0.06702368731782826
2173	28-29	0.054914294832691724
2173	30-31	0.06369346960437383
2173	32-33	0.04072064053737989
2173	34-35	0.06217573145197264
2173	36-37	0.09519229120509465
2173	38-39	0.07916284229513337
2173	40-41	0.04675142470064486
2173	42-43	0.04078258043437444
2173	44-45	0.07029774244196574
2173	46-47	0.08132631623164599
2173	48-49	0.06274627410027023
2173	50-51	0.0768579397871818
2173	52-53	0.04613127202540568
2173	54-55	0.06710924016709185
2173	56-57	0.09927480533518462
2173	58-59	0.09843682489085381
2173	60-61	0.07719542984477812
2173	62-63	0.0971429253487841
2173	64-65	0.09468926264010946
2173	66-67	0.10521901268768374
2173	68-69	0.09954724909039214
2173	70-71	0.08861205063720945
2173	72-73	0.08026989119459671
2173	74-75	0.10132269133980287
2173	76-77	0.09105518527061918
2173	78-79	0.1119539270415828
2173	80-81	0.1442934723242928
2173	82-83	0.11424016228988165
2173	84-85	0.10288370982149075
2173	86-87	0.15084299606381535
2173	88-89	0.11664167998610253
2173	90-91	0.1535481790506381
2173	92-93	0.1336632236090125
2173	94-95	0.07779831003477966
2173	96-97	0.13063916193711123
2173	98-99	0.20588807341633952
2173	100-101	0.16684721694248594
2174	1	0.05493344894043162
2174	2	0.014572786584437836
2174	3	0.021386078893421256
2174	4	0.037773011472744145
2174	5	0.04387960948976399
2174	6	0.025867728103087018
2174	7	-0.01736537192837062
2174	8	0.015337980321348255
2174	9	0.003798609499611416
2174	10-11	0.026853736479232282
2174	12-13	0.03313744355875059
2174	14-15	0.04114722426385953
2174	16-17	0.03807344747058039
2174	18-19	0.03877184445330073
2174	20-21	0.048557531791338704
2174	22-23	0.04575152247465297
2174	24-25	0.051144362508111385
2174	26-27	0.06155872201544099
2174	28-29	0.007676349452772513
2174	30-31	0.053632970329815066
2174	32-33	0.0335921753505346
2174	34-35	0.03391942880593035
2174	36-37	0.06881303672554395
2174	38-39	0.08332623497811653
2174	40-41	0.05645076696228557
2174	42-43	0.06212632894534664
2174	44-45	0.05691199422989257
2174	46-47	0.0639424893501328
2174	48-49	0.08172149048703403
2174	50-51	0.07045517404063872
2174	52-53	0.059188533141821154
2174	54-55	0.05255919645582452
2174	56-57	0.0720121390229238
2174	58-59	0.08920872828324633
2174	60-61	0.109770219703762
2174	62-63	0.0702213261116782
2174	64-65	0.0901756340393618
2174	66-67	0.10900674772186392
2174	68-69	0.09771940781335786
2174	70-71	0.08964203008141425
2174	72-73	0.1006942163119362
2174	74-75	0.07442223680271809
2174	76-77	0.1035279684115693
2174	78-79	0.07108991112959018
2174	80-81	0.1460361456010375
2174	82-83	0.10885428653315898
2174	84-85	0.14885137272475646
2174	86-87	0.14866544724491604
2174	88-89	0.10194647444453153
2174	90-91	0.11958430896664396
2174	92-93	0.11747598725004593
2174	94-95	0.08168220721046282
2174	96-97	0.11895257784640734
2174	98-99	0.16646678735351372
2174	100-101	0.10935029451471934
2175	1	-0.22967124856032228
2175	2	-0.060880149523640625
2175	3	-0.04659039872941406
2175	4	-0.07935385228979897
2175	5	-0.08640812287072208
2175	6	-0.08004794324810405
2175	7	-0.052729386771282805
2175	8	-0.048645308505577134
2175	9	-0.07026346034702868
2175	10-11	-0.08364901630459798
2175	12-13	-0.055416653841923846
2175	14-15	-0.04423735415558383
2175	16-17	-0.05068252210435986
2175	18-19	-0.031879251973343514
2175	20-21	-0.02958260462451534
2175	22-23	-0.037947982563224514
2175	24-25	-0.02016454390650324
2175	26-27	-0.053309267342918076
2175	28-29	-0.029677216934778983
2175	30-31	-0.028518895094300944
2175	32-33	-0.045373038819427336
2175	34-35	-0.04161424503918454
2175	36-37	-0.01849163221547201
2175	38-39	-0.03099746643070489
2175	40-41	-0.006680530288178943
2175	42-43	-0.04090210652869786
2175	44-45	-0.031895864526575224
2175	46-47	-0.02440238888278401
2175	48-49	-0.017924980083044773
2175	50-51	-0.010790466450806946
2175	52-53	-0.011227887585192775
2175	54-55	-0.021860821403500097
2175	56-57	9.705084385558393E-5
2175	58-59	-0.02616375931361148
2175	60-61	-0.022205795864735478
2175	62-63	-0.012036573764291347
2175	64-65	-0.01241537815357674
2175	66-67	-0.01896526500282647
2175	68-69	-0.005236540156047909
2175	70-71	-0.04800613702955303
2175	72-73	-0.04614129799704614
2175	74-75	-0.0020183497335253264
2175	76-77	-0.03290041415046119
2175	78-79	-0.06411314952403302
2175	80-81	-0.023888189335416143
2175	82-83	0.011157913355106075
2175	84-85	-0.012983673917062788
2175	86-87	0.01607690543334428
2175	88-89	-0.05005528336396736
2175	90-91	0.006668284879999931
2175	92-93	-0.01310748426492836
2175	94-95	-0.07729136996475461
2175	96-97	-0.0019967594023597712
2175	98-99	0.030530891501904023
2175	100-101	-0.010090075690058598
2176	1	7.760292313605532E-4
2176	2	0.04085028743965324
2176	3	0.04870461903609424
2176	4	-0.0030578171960442546
2176	5	0.05091944302903073
2176	6	0.03235210337621197
2176	7	0.012074798103746787
2176	8	-0.004175273000832647
2176	9	0.01783779992632617
2176	10-11	0.011729090861031466
2176	12-13	0.04002158053204852
2176	14-15	0.019290769896379345
2176	16-17	0.027480639772797133
2176	18-19	0.03019400738588729
2176	20-21	0.029354945325572146
2176	22-23	0.05392862266776888
2176	24-25	0.0776508080864744
2176	26-27	0.06799209135516548
2176	28-29	0.04877365241151921
2176	30-31	0.04915219560517414
2176	32-33	0.056267843953058616
2176	34-35	0.04419458220840511
2176	36-37	0.06597111144232315
2176	38-39	0.0637599869613652
2176	40-41	0.05840880778703905
2176	42-43	0.02588475366187737
2176	44-45	0.04503374224893264
2176	46-47	0.022255645154217518
2176	48-49	0.03870384163153773
2176	50-51	0.05502519710649523
2176	52-53	0.04710001425655008
2176	54-55	0.044911011200305495
2176	56-57	0.07133905296650767
2176	58-59	0.08016041461210222
2176	60-61	0.07103222836940404
2176	62-63	0.05952153600076571
2176	64-65	0.06950492800184804
2176	66-67	0.0869456205994652
2176	68-69	0.07745908000775614
2176	70-71	0.0337900858998168
2176	72-73	0.04598204076481949
2176	74-75	0.06386410383486663
2176	76-77	0.037223027141862985
2176	78-79	0.056319889887156194
2176	80-81	0.08029891075018014
2176	82-83	0.07837181001558235
2176	84-85	0.055932883084025775
2176	86-87	0.12244650438908167
2176	88-89	0.059015127856270055
2176	90-91	0.12073223956149093
2176	92-93	0.13214908826551408
2176	94-95	0.05685607403778192
2176	96-97	0.0970193820307017
2176	98-99	0.13681200847180008
2176	100-101	0.06691881084330475
2177	1	-0.0047288495288881904
2177	2	0.01717936950678478
2177	3	0.05258093229574712
2177	4	0.011646976025382116
2177	5	0.03731151727014037
2177	6	0.01733640259666913
2177	7	0.01432825392139847
2177	8	0.010832501129172556
2177	9	0.010261659107285936
2177	10-11	0.03198847486482492
2177	12-13	0.05172776704061022
2177	14-15	0.030560344355315294
2177	16-17	0.05158680720125375
2177	18-19	0.018981342907217424
2177	20-21	0.05156031720702714
2177	22-23	0.03847558902573667
2177	24-25	0.06209478386632128
2177	26-27	0.07222394040163493
2177	28-29	0.06645548783671273
2177	30-31	0.04346319585707192
2177	32-33	0.05573633815084378
2177	34-35	0.050867209603978836
2177	36-37	0.04330373576090096
2177	38-39	0.0815989839420439
2177	40-41	0.06540702228373618
2177	42-43	0.03921195575795622
2177	44-45	0.06376344647863164
2177	46-47	0.07355127736479261
2177	48-49	0.08780548164759949
2177	50-51	0.06837476015829935
2177	52-53	0.05286228981746177
2177	54-55	0.046241396245541466
2177	56-57	0.12169989632532463
2177	58-59	0.07004167532724637
2177	60-61	0.06545294974654325
2177	62-63	0.07971621272569962
2177	64-65	0.0773379692748577
2177	66-67	0.07631379649242831
2177	68-69	0.07599518815882789
2177	70-71	0.0625216017362149
2177	72-73	0.08910177904186156
2177	74-75	0.047161682338725086
2177	76-77	0.03492858827135592
2177	78-79	0.04655328716631146
2177	80-81	0.10846750354274093
2177	82-83	0.05792802311621159
2177	84-85	0.08252326385277797
2177	86-87	0.0952798580897749
2177	88-89	0.03808451094100462
2177	90-91	0.09259382235597968
2177	92-93	0.0964054513437489
2177	94-95	0.05937443531438191
2177	96-97	0.07663175450361592
2177	98-99	0.11462856523025522
2177	100-101	0.08408223084040856
2178	1	-0.042124065786772746
2178	2	-0.010097793989672255
2178	3	0.06791570970940342
2178	4	0.0480647154528242
2178	5	0.020633635563420683
2178	6	0.02645299778781407
2178	7	0.030709460961141133
2178	8	0.021292358253184318
2178	9	0.03256843851649194
2178	10-11	0.02130730349747978
2178	12-13	0.05285325961934717
2178	14-15	0.05836562468940798
2178	16-17	0.044741830211272315
2178	18-19	0.053084367848022396
2178	20-21	0.053354461073325865
2178	22-23	0.0667268994267971
2178	24-25	0.07266850479217624
2178	26-27	0.0629154929861997
2178	28-29	0.06275484333877301
2178	30-31	0.06943034365480116
2178	32-33	0.04346997275435882
2178	34-35	0.0449714222718427
2178	36-37	0.09388096246982514
2178	38-39	0.07300328281944246
2178	40-41	0.0750346197891929
2178	42-43	0.09810322912941416
2178	44-45	0.07275669712365129
2178	46-47	0.06892267327761203
2178	48-49	0.061154343923000454
2178	50-51	0.08486249157734704
2178	52-53	0.07714473002195632
2178	54-55	0.06408852331458803
2178	56-57	0.09222289777432735
2178	58-59	0.0975851524948439
2178	60-61	0.10531083246689121
2178	62-63	0.1214268887705714
2178	64-65	0.11105004564496568
2178	66-67	0.09043442556286152
2178	68-69	0.08664722367821298
2178	70-71	0.0821792030085291
2178	72-73	0.09843138788094308
2178	74-75	0.09598108166558461
2178	76-77	0.07835056861015488
2178	78-79	0.07829145225632317
2178	80-81	0.11049902142211465
2178	82-83	0.10391276531574789
2178	84-85	0.10877523438397674
2178	86-87	0.14753191195912052
2178	88-89	0.08961834153757309
2178	90-91	0.11505982942939852
2178	92-93	0.07424151222484454
2178	94-95	0.07306750010087626
2178	96-97	0.10826180792482631
2178	98-99	0.1721856249068381
2178	100-101	0.12256917323154681
2201	1	-0.07437601542751082
2201	2	-0.07504844214967932
2201	3	-0.03708820921598743
2201	4	-0.07761907686600722
2201	5	-0.04194761686381554
2201	6	-0.06613403853225464
2201	7	-0.012786142133045075
2201	8	-0.05644598368178322
2201	9	-0.06541727354997562
2201	10-11	-0.05557283630380283
2201	12-13	-0.06824138380465428
2201	14-15	-0.08586357425559044
2201	16-17	-0.07112126646170935
2201	18-19	-0.059871505310034934
2201	20-21	-0.07781149918125152
2201	22-23	-0.06845544263173053
2201	24-25	-0.05605280198060569
2201	26-27	-0.06172868991753688
2201	28-29	-0.09903932282911398
2201	30-31	-0.08737588172982669
2201	32-33	-0.07793207873969976
2201	34-35	-0.06634172098919322
2201	36-37	-0.06858646153936121
2201	38-39	-0.09935693915267052
2201	40-41	-0.11946921050314785
2201	42-43	-0.11603226567445546
2201	44-45	-0.07740007309043051
2201	46-47	-0.10161414940973401
2201	48-49	-0.09115314065801527
2201	50-51	-0.10960627961834035
2201	52-53	-0.09930682484602471
2201	54-55	-0.09297152442392331
2201	56-57	-0.125643122572761
2201	58-59	-0.11135156692292725
2201	60-61	-0.11991114226125887
2201	62-63	-0.1852900023018904
2201	64-65	-0.15785561186445562
2201	66-67	-0.12068129908249148
2201	68-69	-0.14366074457250022
2201	70-71	-0.1560988658221305
2201	72-73	-0.12871821295913577
2201	74-75	-0.11558947384123996
2201	76-77	-0.16262966726688433
2201	78-79	-0.13463004629511488
2201	80-81	-0.12089527745790463
2201	82-83	-0.20342478929033803
2201	84-85	-0.15797967391111456
2201	86-87	-0.20384184302032082
2201	88-89	-0.14642985618881
2201	90-91	-0.16086801712543064
2201	92-93	-0.1280607568766854
2201	94-95	-0.11565576572296266
2201	96-97	-0.18010089944390728
2201	98-99	-0.2113599176285348
2201	100-101	-0.19547686241760687
2202	1	-0.005787553838459303
2202	2	-0.08959618780427547
2202	3	-0.06738694216549135
2202	4	-0.10035237321321233
2202	5	-0.1296712384815777
2202	6	-0.07230529597269708
2202	7	-0.05607432791753553
2202	8	-0.08161180462104056
2202	9	-0.10755393530102708
2202	10-11	-0.06648656756954807
2202	12-13	-0.07521361114923764
2202	14-15	-0.09316804423787772
2202	16-17	-0.09297045167776474
2202	18-19	-0.07973002586151523
2202	20-21	-0.10435331763261502
2202	22-23	-0.10018929547781852
2202	24-25	-0.11672316020931106
2202	26-27	-0.0747929905877669
2202	28-29	-0.08198101559837312
2202	30-31	-0.1079535912339864
2202	32-33	-0.0795512778830414
2202	34-35	-0.1260987787673571
2202	36-37	-0.09307885533169724
2202	38-39	-0.1360371175018571
2202	40-41	-0.11679308541741307
2202	42-43	-0.14644685313607653
2202	44-45	-0.09940575564655774
2202	46-47	-0.07504506825835477
2202	48-49	-0.12167993130432819
2202	50-51	-0.1076737919729851
2202	52-53	-0.1423801388824515
2202	54-55	-0.10489135920439452
2202	56-57	-0.13490196073760785
2202	58-59	-0.15080557794196636
2202	60-61	-0.13479670631203078
2202	62-63	-0.13947254385778507
2202	64-65	-0.16715286730988765
2202	66-67	-0.12512571966716024
2202	68-69	-0.1859878249154363
2202	70-71	-0.16557391193880022
2202	72-73	-0.135644880846975
2202	74-75	-0.18657256648578624
2202	76-77	-0.11003579404997055
2202	78-79	-0.17440088830984735
2202	80-81	-0.18677808690717512
2202	82-83	-0.18932332081156744
2202	84-85	-0.1714808646303112
2202	86-87	-0.2197253463064115
2202	88-89	-0.21972336184996522
2202	90-91	-0.34687295773438365
2202	92-93	-0.24667983255852732
2202	94-95	-0.1310748524914942
2202	96-97	-0.18718234477815088
2202	98-99	-0.27111684075050135
2202	100-101	-0.2744657209172061
2203	1	-0.02890457350336817
2203	2	-0.01808080139634427
2203	3	-0.040031472525470235
2203	4	-0.04112349475452959
2203	5	-0.03442307749941165
2203	6	-0.02450401077104658
2203	7	-0.027850289949533646
2203	8	-0.04125011396773459
2203	9	-0.026116095466626632
2203	10-11	-0.026366553584928454
2203	12-13	-0.050317371480574025
2203	14-15	-0.06445421427947906
2203	16-17	-0.03892816654362008
2203	18-19	-0.032765141785439766
2203	20-21	-0.06630457885648156
2203	22-23	-0.04985532785337199
2203	24-25	-0.05284762655986697
2203	26-27	-0.03150865968309091
2203	28-29	-0.13574127041265882
2203	30-31	-0.04579272932427614
2203	32-33	-0.1026040830317001
2203	34-35	-0.06818686461141965
2203	36-37	-0.05461884882414836
2203	38-39	-0.07885299889738917
2203	40-41	-0.11224481486621585
2203	42-43	-0.08620598545457625
2203	44-45	-0.062358568982823215
2203	46-47	-0.06364480119614768
2203	48-49	-0.07445815933589728
2203	50-51	-0.08761688058161354
2203	52-53	-0.14005481314431734
2203	54-55	-0.08355471687331573
2203	56-57	-0.13122260297682686
2203	58-59	-0.12059069725079041
2203	60-61	-0.10152724076408504
2203	62-63	-0.12992888675032788
2203	64-65	-0.19859787070323165
2203	66-67	-0.1482817975206956
2203	68-69	-0.0652102593058288
2203	70-71	-0.19791445453304846
2203	72-73	-0.10523099382552203
2203	74-75	-0.17363196274287418
2203	76-77	-0.14331983460134268
2203	78-79	-0.2518922777733934
2203	80-81	-0.16865371605337742
2203	82-83	-0.148797161435823
2203	84-85	-0.16580359028664304
2203	86-87	-0.2226612701528623
2203	88-89	-0.17238410314207187
2203	90-91	-0.15925821563583753
2203	92-93	-0.21584697858519064
2203	94-95	-0.13372520756790607
2203	96-97	-0.19672051987961936
2203	98-99	-0.12541150130461887
2203	100-101	-0.14859589155121
2204	1	0.010836735985442658
2204	2	-0.056423100697152506
2204	3	-0.03079270558051661
2204	4	-0.02946218405456591
2204	5	-0.06599380936267352
2204	6	-0.08444202391190458
2204	7	-0.06370977813713097
2204	8	-0.03964357002384844
2204	9	-0.0276107562839627
2204	10-11	-0.07901267908012954
2204	12-13	-0.05536728936029078
2204	14-15	-0.1201512310155195
2204	16-17	-0.11198432177504003
2204	18-19	-0.0629374589770677
2204	20-21	-0.15859793805977063
2204	22-23	-0.06546010355590681
2204	24-25	-0.36248133337543464
2204	26-27	-0.27562467096331034
2204	28-29	-0.06363098700517611
2204	30-31	-0.2284294296093634
2204	32-33	-0.05648107922934997
2204	34-35	-0.21172359303831456
2204	36-37	-0.1551978670518679
2204	38-39	-0.1653723208855169
2204	40-41	-0.13715146339840345
2204	42-43	-0.1707864020017027
2204	44-45	-0.19825734472050982
2204	46-47	-0.17056230639333592
2204	48-49	-0.19347279606241585
2204	50-51	-0.1440263829864179
2204	52-53	-0.1676362613499549
2204	54-55	-0.1400309684411809
2204	56-57	-0.09580318296833212
2204	58-59	-0.10508075147570395
2204	60-61	-0.21906224972773458
2204	62-63	-0.12370735545404443
2204	64-65	-0.14819647505531464
2204	66-67	-0.1568049512847125
2204	68-69	-0.11484941909090196
2204	70-71	-0.12676159411098098
2204	72-73	-0.06179644104292237
2204	74-75	-0.3065294546084658
2204	76-77	-0.07954973846332081
2204	78-79	-0.2520891682148658
2204	80-81	-0.17927947990877868
2204	82-83	-0.10211334869249811
2204	84-85	-0.14883130455834248
2204	86-87	-0.17277630667414456
2204	88-89	-0.3291106418138625
2204	90-91	-0.23116104228261491
2204	92-93	-0.2539614468385736
2204	94-95	-0.38386289314112787
2204	96-97	-0.20601665968613503
2204	98-99	-0.31691186746453326
2204	100-101	-0.1981424428139178
2205	1	-0.10651157443570014
2205	2	-0.20832153701859113
2205	3	-0.1854876421083489
2205	4	-0.09802259464992602
2205	5	-0.10661420195403792
2205	6	-0.11851761338994038
2205	7	-0.09454074283204505
2205	8	-0.20450798121687086
2205	9	-0.10447943335376664
2205	10-11	-0.1287017306579159
2205	12-13	-0.11642382162333575
2205	14-15	-0.17286366536565367
2205	16-17	-0.2558448923339469
2205	18-19	-0.16396437679131282
2205	20-21	-0.20116805454721742
2205	22-23	-0.17421514633413437
2205	24-25	-0.25356875961649905
2205	26-27	-0.15534073072557675
2205	28-29	-0.1359556984146124
2205	30-31	-0.3173534822043038
2205	32-33	-0.09410125067641673
2205	34-35	-0.13807080653045034
2205	36-37	-0.14286138679823068
2205	38-39	-0.2363081099047264
2205	40-41	-0.1734203507206189
2205	42-43	-0.1382845857476056
2205	44-45	-0.1764921186873707
2205	46-47	-0.2258136089287177
2205	48-49	-0.14749006116178265
2205	50-51	-0.13199610308979004
2205	52-53	-0.18664068414955892
2205	54-55	-0.3095336002895621
2205	56-57	-0.21883324722879394
2205	58-59	-0.15797709904631319
2205	60-61	-0.26739000197218843
2205	62-63	-0.28933217126387945
2205	64-65	-0.16462364600978674
2205	66-67	-0.28735999389399325
2205	68-69	-0.3229977956611947
2205	70-71	-0.16347320594694992
2205	72-73	-0.1713495969988088
2205	74-75	-0.19784088596813376
2205	76-77	-0.23064593575889347
2205	78-79	-0.1499004011908056
2205	80-81	-0.29181818888208966
2205	82-83	-0.2264914044205284
2205	84-85	-0.24703736551517608
2205	86-87	-0.2941190212328877
2205	88-89	-0.17858719581644067
2205	90-91	-0.20314672167554448
2205	92-93	-0.20646968521676712
2205	94-95	-0.16287178920023138
2205	96-97	-0.24254704411358574
2205	98-99	-0.3424713044507186
2205	100-101	-0.14123361335688855
2206	1	-0.03121862614134585
2206	2	-0.1122393334727505
2206	3	-0.024489856721572778
2206	4	-0.10252249915577494
2206	5	-0.059890805860732144
2206	6	-0.07028279020914141
2206	7	-0.18681109787301864
2206	8	-0.4536542692364165
2206	9	-0.057742809630674685
2206	10-11	-0.06636266604694185
2206	12-13	-0.13488074209673329
2206	14-15	-0.07534968356665672
2206	16-17	-0.13877156383920664
2206	18-19	-0.0395709638175461
2206	20-21	-0.054584776088390186
2206	22-23	-0.10058781445410148
2206	24-25	-0.17835719851238707
2206	26-27	-0.08439251677611281
2206	28-29	-0.19921360331925797
2206	30-31	-0.18509977774756692
2206	32-33	-0.08594305939791269
2206	34-35	-0.0893340294561824
2206	36-37	-0.09520120451115588
2206	38-39	-0.2135527816623224
2206	40-41	-0.1552224780492395
2206	42-43	-0.17439032379027708
2206	44-45	-0.1349758682393727
2206	46-47	-0.29168654808835726
2206	48-49	-0.2476077805125172
2206	50-51	-0.31901350718431587
2206	52-53	-0.18860159485566896
2206	54-55	-0.08220761819596589
2206	56-57	-0.10797978691262955
2206	58-59	-0.2183858760307018
2206	60-61	-0.07107592964783294
2206	62-63	-0.0833306851917257
2206	64-65	-0.09771844999912815
2206	66-67	-0.1185344301380411
2206	68-69	-0.10269014973874846
2206	70-71	-0.2084896276041519
2206	72-73	-0.2659885011158636
2206	74-75	-0.13994963144888573
2206	76-77	-0.09149711306911001
2206	78-79	-0.07824873400087995
2206	80-81	-0.09614122631794686
2206	82-83	-0.16492179750157732
2206	84-85	-0.13464073354012385
2206	86-87	-0.1331761770572868
2206	88-89	-0.17794831405846878
2206	90-91	-0.16279138323663034
2206	92-93	-0.0659160905637961
2206	94-95	-0.12610631144882234
2206	96-97	-0.12263781706845833
2206	98-99	-0.16015828238334961
2206	100-101	-0.10706508997297703
2207	1	-0.003290150508213685
2207	2	-0.0707723568007168
2207	3	-0.053331923244066104
2207	4	-0.06320020195752818
2207	5	-0.03904932122761551
2207	6	-0.04974425228817836
2207	7	-0.11418416187741798
2207	8	-0.05434646569832324
2207	9	-0.0522747824298051
2207	10-11	-0.10645839812953284
2207	12-13	-0.06463831713922019
2207	14-15	-0.06489642875349944
2207	16-17	-0.2102352504793359
2207	18-19	-0.31427717512160314
2207	20-21	-0.10240458736060276
2207	22-23	-0.13559391106623053
2207	24-25	-0.18500172129580505
2207	26-27	-0.2683485270187518
2207	28-29	-0.08809266083701317
2207	30-31	-0.09397709874345139
2207	32-33	-0.18068895419421693
2207	34-35	-0.1702023421180172
2207	36-37	-0.22994838364853365
2207	38-39	-0.23891763024359136
2207	40-41	-0.07398475873899457
2207	42-43	-0.08635905969558877
2207	44-45	-0.1841291277037982
2207	46-47	-0.1762394095812212
2207	48-49	-0.13907249728980986
2207	50-51	-0.13717041404533603
2207	52-53	-0.07028697574317277
2207	54-55	-0.10626072928933183
2207	56-57	-0.15341836792282493
2207	58-59	-0.08500093621668725
2207	60-61	-0.09464740404327188
2207	62-63	-0.12722457515920382
2207	64-65	-0.1408803777191352
2207	66-67	-0.14028792049033
2207	68-69	-0.15572816048789662
2207	70-71	-0.1316758287995654
2207	72-73	-0.12859182382806722
2207	74-75	-0.09990120332454921
2207	76-77	-0.11304515137997839
2207	78-79	-0.12553799594670068
2207	80-81	-0.09691292176814414
2207	82-83	-0.16999794381527522
2207	84-85	-0.15748655652527077
2207	86-87	-0.11134228044284811
2207	88-89	-0.19466490933307057
2207	90-91	-0.17851155350469838
2207	92-93	-0.13376516890749457
2207	94-95	-0.12924353395620614
2207	96-97	-0.14431810470826179
2207	98-99	-0.17886842791401847
2207	100-101	-0.1612415246832768
2208	1	-0.01845355149063721
2208	2	-0.07616130827886991
2208	3	-0.06556782145791828
2208	4	-0.06704767338519702
2208	5	-6.683221283267926E-4
2208	6	-0.06726817683129838
2208	7	-0.08105948055175816
2208	8	-0.06683615086152628
2208	9	-0.14068815811626223
2208	10-11	-0.13295454470760149
2208	12-13	-0.09585182853616203
2208	14-15	-0.09674723428355492
2208	16-17	-0.1098533481609465
2208	18-19	-0.2758467677020704
2208	20-21	-0.25769644520659085
2208	22-23	-0.12153537137275805
2208	24-25	-0.10780773611732286
2208	26-27	-0.203581565718018
2208	28-29	-0.1431974503441822
2208	30-31	-0.09365529469499734
2208	32-33	-0.11309803248332884
2208	34-35	-0.08450227422881085
2208	36-37	-0.35137397146444016
2208	38-39	-0.12191288506640774
2208	40-41	-0.11359262068901188
2208	42-43	-0.13482898242669705
2208	44-45	-0.10209537872189856
2208	46-47	-0.12420833901194328
2208	48-49	-0.1365080452715901
2208	50-51	-0.09047509233049311
2208	52-53	-0.17944652624820634
2208	54-55	-0.08503913857669687
2208	56-57	-0.1363884470976089
2208	58-59	-0.0768534516762358
2208	60-61	-0.1272975734309938
2208	62-63	-0.23266341331009244
2208	64-65	-0.12471705456655258
2208	66-67	-0.16093266434923237
2208	68-69	-0.17185909946616107
2208	70-71	-0.08359138446909498
2208	72-73	-0.18241491842746171
2208	74-75	-0.2202179845273804
2208	76-77	-0.12383989349996938
2208	78-79	-0.13428782454006694
2208	80-81	-0.16091717098340297
2208	82-83	-0.14773446092112863
2208	84-85	-0.1524902746319725
2208	86-87	-0.2573839233680246
2208	88-89	-0.17743815874344193
2208	90-91	-0.22622012694912996
2208	92-93	-0.1287783536243765
2208	94-95	-0.14038709547877204
2208	96-97	-0.314324526554266
2208	98-99	-0.19440780238981858
2208	100-101	-0.1803321822417061
2209	1	-0.04749535049865017
2209	2	-0.05473289879792276
2209	3	-0.01440463815232107
2209	4	-0.0712171525125811
2209	5	-0.333221686218387
2209	6	-0.12929140930874894
2209	7	-0.09497105777602854
2209	8	-0.01840416652178334
2209	9	-0.0430100587501272
2209	10-11	-2.179167401479276E-4
2209	12-13	-0.1158425533095837
2209	14-15	-0.06992732321236161
2209	16-17	-0.13559091636429343
2209	18-19	-0.03412229470229278
2209	20-21	-0.053797819258711854
2209	22-23	-0.036879031958292785
2209	24-25	-0.04411439329074085
2209	26-27	-0.04281811113185796
2209	28-29	-0.04388157521305658
2209	30-31	-0.02632714241603651
2209	32-33	-0.043846245009099505
2209	34-35	-0.04262964628570387
2209	36-37	-0.11035841646454969
2209	38-39	-0.07286390205121762
2209	40-41	-0.054839917071845434
2209	42-43	-0.050931473276882855
2209	44-45	-0.09626842438300542
2209	46-47	-0.05843662900638691
2209	48-49	-0.048363211327242084
2209	50-51	-0.0468156621207001
2209	52-53	-0.05011941047285973
2209	54-55	-0.08519341525576607
2209	56-57	-0.15072105311215012
2209	58-59	-0.08058499702072908
2209	60-61	-0.09468534125707606
2209	62-63	-0.13362010308986783
2209	64-65	-0.061920632806277354
2209	66-67	-0.08470016337120967
2209	68-69	-0.08151130888572311
2209	70-71	-0.101601228456218
2209	72-73	-0.056621938868609334
2209	74-75	-0.05594364680369779
2209	76-77	-0.07250617806943183
2209	78-79	-0.05698977909230507
2209	80-81	-0.08461377554414184
2209	82-83	-0.12613447564361024
2209	84-85	-0.13706076901812025
2209	86-87	-0.09258093964391634
2209	88-89	-0.06766391611016331
2209	90-91	-0.13878073127965962
2209	92-93	-0.11824518859523891
2209	94-95	-0.06740196819859534
2209	96-97	-0.09476669495956003
2209	98-99	-0.14590305681089433
2209	100-101	-0.1106187569399566
2210	1	-0.01963936556030177
2210	2	-0.021594916176738366
2210	3	-0.024269206933468013
2210	4	-0.05140771655226928
2210	5	-0.053219702182005335
2210	6	-0.007701965549657075
2210	7	-0.2092114043210529
2210	8	9.090567557024087E-5
2210	9	-0.12506782988734244
2210	10-11	-0.012991922817896295
2210	12-13	-0.01877267630293744
2210	14-15	-0.03628310905587995
2210	16-17	-0.022494479140256374
2210	18-19	-0.014834921755387143
2210	20-21	-0.024989589562686376
2210	22-23	-0.04142137431620796
2210	24-25	-0.008555236783998055
2210	26-27	-0.045960577253971735
2210	28-29	-0.03205585328064586
2210	30-31	-0.043435950925399425
2210	32-33	-0.017372360178747215
2210	34-35	-0.022845685510560543
2210	36-37	-0.03072412591301088
2210	38-39	-0.06548941467897862
2210	40-41	-0.09144134272551696
2210	42-43	-0.045062671380108554
2210	44-45	-0.030907388018235338
2210	46-47	0.019701521035699443
2210	48-49	-0.05195319372961649
2210	50-51	-0.0339571008095092
2210	52-53	-0.04141406410041526
2210	54-55	-0.03347646622011524
2210	56-57	-0.0815740196908834
2210	58-59	-0.04009055275049178
2210	60-61	-0.08220629382888944
2210	62-63	-0.07315528595528775
2210	64-65	-0.058382563499243645
2210	66-67	-0.07331031724901038
2210	68-69	-0.08988711256363047
2210	70-71	-0.0541448423133275
2210	72-73	-0.05265839447296372
2210	74-75	-0.06658222181619067
2210	76-77	-0.06218065325703037
2210	78-79	-0.04920953740893452
2210	80-81	-0.06255074842202646
2210	82-83	-0.06964978042611847
2210	84-85	-0.08692767269543822
2210	86-87	-0.09470266764876811
2210	88-89	-0.07873848213073131
2210	90-91	-0.15160129100919306
2210	92-93	-0.11996332636315543
2210	94-95	-0.027659785191147535
2210	96-97	-0.0879212455572187
2210	98-99	-0.11006070280811997
2210	100-101	-0.06411620912521698
2211	1	-0.06403564202270218
2211	2	-0.17185168233146442
2211	3	-0.11136783891568314
2211	4	-0.05182314751317563
2211	5	-0.06866270105247452
2211	6	-0.10921407343519007
2211	7	-0.5738515725221376
2211	8	-0.04553517388438166
2211	9	-0.09530833116630788
2211	10-11	-0.05892401218958554
2211	12-13	-0.09746148573928082
2211	14-15	-0.07066297513798503
2211	16-17	-0.09319834568632501
2211	18-19	-0.048452103882524966
2211	20-21	-0.06067563696317535
2211	22-23	-0.07480752435252214
2211	24-25	-0.05310703036921893
2211	26-27	-0.07494578468925539
2211	28-29	-0.08605051033222111
2211	30-31	-0.057812472119451286
2211	32-33	-0.05776068517907618
2211	34-35	-0.04479040582728544
2211	36-37	-0.060467997957729835
2211	38-39	-0.08198657644533114
2211	40-41	-0.12135272541969044
2211	42-43	-0.06214229553990691
2211	44-45	-0.048587538515121764
2211	46-47	-0.08245796326482235
2211	48-49	-0.08115500778961149
2211	50-51	-0.06327934951215752
2211	52-53	-0.08570767280114922
2211	54-55	-0.09684778611696032
2211	56-57	-0.09300486113561846
2211	58-59	-0.049545791043478005
2211	60-61	-0.08305535058622127
2211	62-63	-0.15042119004982624
2211	64-65	-0.09099219996773655
2211	66-67	-0.11658914135085752
2211	68-69	-0.08215770936107702
2211	70-71	-0.10773517347857364
2211	72-73	-0.09649260492417255
2211	74-75	-0.07350081619398452
2211	76-77	-0.0725836180348125
2211	78-79	-0.09537813789904703
2211	80-81	-0.10216092996980564
2211	82-83	-0.10913046224047207
2211	84-85	-0.09798043488403607
2211	86-87	-0.1266492175085645
2211	88-89	-0.140999627486039
2211	90-91	-0.13423164024677448
2211	92-93	-0.08623838825044317
2211	94-95	-0.07375098120469659
2211	96-97	-0.115431870412678
2211	98-99	-0.1576856187568083
2211	100-101	-0.09587625850105752
2212	1	0.007877156976128674
2212	2	-0.053496105427704777
2212	3	0.04328891690710179
2212	4	0.005022910099818034
2212	5	0.013511811177430388
2212	6	-0.0586427972409993
2212	7	0.034994993666764174
2212	8	0.01608906922847808
2212	9	0.007750089758403078
2212	10-11	-4.3934718924276694E-5
2212	12-13	0.0017314304220334975
2212	14-15	-0.005639913450131928
2212	16-17	-0.009251337928191106
2212	18-19	-0.034997930347110184
2212	20-21	-0.01166145641784766
2212	22-23	-0.052060477467961164
2212	24-25	-0.0018664001802832786
2212	26-27	-0.0016038200247336931
2212	28-29	-0.009486850895932264
2212	30-31	-0.008458930159321199
2212	32-33	-0.014471575680708781
2212	34-35	-0.012185067787655157
2212	36-37	-0.011247016967644186
2212	38-39	-0.0017803648979324294
2212	40-41	-0.02387322501034106
2212	42-43	-0.01175623412662219
2212	44-45	0.039231822217772105
2212	46-47	5.131767577566393E-4
2212	48-49	0.01664049967422443
2212	50-51	-0.010461239620831009
2212	52-53	1.5782260236818502E-4
2212	54-55	-0.0577804717693553
2212	56-57	-0.01368432044651513
2212	58-59	0.01773541501680853
2212	60-61	-0.011374072193532925
2212	62-63	-0.034136653750124424
2212	64-65	-0.007738390104272241
2212	66-67	-0.0173339530085741
2212	68-69	0.02456521093364472
2212	70-71	0.009052819498670317
2212	72-73	-0.008071549623643648
2212	74-75	-0.028285000994429765
2212	76-77	0.01487445929559783
2212	78-79	-0.019776271140543145
2212	80-81	-0.03934161411860515
2212	82-83	-0.011872637348218973
2212	84-85	-0.0879320607005667
2212	86-87	-0.05425237489331636
2212	88-89	-0.010268593297993789
2212	90-91	-0.04968457361866285
2212	92-93	-0.008723645789913803
2212	94-95	-0.00400158145938434
2212	96-97	-0.06641299750753404
2212	98-99	-0.07676548792655069
2212	100-101	-0.06352244850774724
2213	1	-0.041020333163700684
2213	2	-0.07875474048379516
2213	3	-0.030580664504263666
2213	4	-0.05479841269735175
2213	5	-0.058282628287642524
2213	6	-0.045773164279509615
2213	7	-0.01670854384687459
2213	8	-0.06161584275556464
2213	9	-0.020823132822528123
2213	10-11	-0.02920175122438451
2213	12-13	-0.015082832663914303
2213	14-15	-0.04762740300534318
2213	16-17	-0.07685244072008857
2213	18-19	-0.031606166297969196
2213	20-21	-0.031246278773032543
2213	22-23	-0.14935050162381458
2213	24-25	-0.024269504270236553
2213	26-27	-0.06800574269853854
2213	28-29	-0.08621666398955341
2213	30-31	-0.05203719825011888
2213	32-33	-0.06806785078620692
2213	34-35	-0.030163071382325768
2213	36-37	-0.055311327760250606
2213	38-39	-0.03208339861679832
2213	40-41	-0.04770059426811457
2213	42-43	-0.05534036321039082
2213	44-45	-0.02961034121649675
2213	46-47	-0.06234207155632987
2213	48-49	-0.05197575602364424
2213	50-51	-0.04708988076418308
2213	52-53	-0.04667035685194776
2213	54-55	-0.03455045904851062
2213	56-57	-0.11187795649623666
2213	58-59	-0.04004500359926766
2213	60-61	-0.041008663474741525
2213	62-63	-0.05106267751993698
2213	64-65	-0.08512927580637353
2213	66-67	-0.06508466008805414
2213	68-69	-0.07153711521193884
2213	70-71	-0.060834331789813234
2213	72-73	-0.015449474896179538
2213	74-75	-0.02400879769187725
2213	76-77	-0.03104287439548159
2213	78-79	-0.06260882717589311
2213	80-81	-0.08714339878189747
2213	82-83	-0.09662971060484438
2213	84-85	-0.06686364361355857
2213	86-87	-0.09061640031557516
2213	88-89	-0.038632029914467125
2213	90-91	-0.0792939631208398
2213	92-93	-0.05190039140845926
2213	94-95	-0.035927756763754815
2213	96-97	-0.07088306879797557
2213	98-99	-0.14443861231699628
2213	100-101	-0.06571229231489184
2214	1	0.023901229411038116
2214	2	-0.047434812843107466
2214	3	-0.019073848375960267
2214	4	-0.07333259522950186
2214	5	-0.08976452682087199
2214	6	-0.026684365699281898
2214	7	0.0033749151213058326
2214	8	-0.031754662088644636
2214	9	1.7967418244779765E-4
2214	10-11	0.009323253594082814
2214	12-13	0.006154375143523794
2214	14-15	-0.009825178975567894
2214	16-17	-0.01816224609282102
2214	18-19	-5.193051563097129E-4
2214	20-21	-0.016705131843224308
2214	22-23	-0.020586607492575126
2214	24-25	-0.044782081564008536
2214	26-27	-0.008042078207672887
2214	28-29	-0.04650887583139962
2214	30-31	-0.027693694576058192
2214	32-33	-0.00623482631491612
2214	34-35	-0.018416564500398636
2214	36-37	-0.03424355501947218
2214	38-39	-0.04934145766416975
2214	40-41	-0.06921178788576299
2214	42-43	-0.013492621792934756
2214	44-45	0.012807363908613922
2214	46-47	-0.009439178750106691
2214	48-49	-0.0132679354958114
2214	50-51	-0.0098951551470563
2214	52-53	-0.05957846479036277
2214	54-55	-0.006199122116441913
2214	56-57	-0.06536706952342541
2214	58-59	-0.0394081215482629
2214	60-61	-0.07498253592639514
2214	62-63	-0.029965093183861313
2214	64-65	-0.09411734462700139
2214	66-67	-0.07792451854973592
2214	68-69	-0.040667699420751546
2214	70-71	0.006506472773985195
2214	72-73	-0.04244300073082741
2214	74-75	-0.02141420474393385
2214	76-77	-0.03809582916574783
2214	78-79	-0.0024158322356271356
2214	80-81	-0.025025218103955638
2214	82-83	-0.05364206525928239
2214	84-85	-0.07230380852779206
2214	86-87	-0.09186826743188448
2214	88-89	-0.05698143937461708
2214	90-91	-0.07197363325020234
2214	92-93	-0.03026438018843436
2214	94-95	-0.029176659615757217
2214	96-97	-0.08134236796644956
2214	98-99	-0.13568387426241202
2214	100-101	-0.09919060144390812
2215	1	-0.04440630588914729
2215	2	-0.005320586543469119
2215	3	-0.05238110367297111
2215	4	-0.037249864456242676
2215	5	-0.09349919411526031
2215	6	0.0031092340994902656
2215	7	0.023240012194037263
2215	8	0.005952173613167133
2215	9	0.006504779449265641
2215	10-11	0.0037438605748292275
2215	12-13	-0.0064555306880151875
2215	14-15	-0.02294675798574275
2215	16-17	0.004487584155981494
2215	18-19	0.004400719107231055
2215	20-21	-0.025092225530791268
2215	22-23	-0.020870441083545188
2215	24-25	-0.005495311228578714
2215	26-27	-0.04013853213424312
2215	28-29	-0.016945172983028556
2215	30-31	-0.029644664416053956
2215	32-33	-0.016995406118134326
2215	34-35	-0.013805755369254769
2215	36-37	-0.07940455330509621
2215	38-39	-0.04963747309169264
2215	40-41	-0.053093238043643964
2215	42-43	0.0015510677509738002
2215	44-45	-0.007553476559316152
2215	46-47	-0.024539383630447276
2215	48-49	-0.05231472477574073
2215	50-51	-0.024132469798153977
2215	52-53	-0.029794864899074014
2215	54-55	-0.037777465784380126
2215	56-57	-0.04745020702186764
2215	58-59	-0.07826699590001596
2215	60-61	-0.10079272361553393
2215	62-63	-0.08493683605774294
2215	64-65	-0.09214351340681048
2215	66-67	-0.052437258380550134
2215	68-69	-0.07989540513536042
2215	70-71	-0.07441010273714
2215	72-73	-0.041382525824332106
2215	74-75	-0.10434208287021818
2215	76-77	-0.05380123634790124
2215	78-79	-0.04791259529267933
2215	80-81	-0.06499512860147405
2215	82-83	-0.07765360638202878
2215	84-85	-0.07900059374703261
2215	86-87	-0.09772908633657806
2215	88-89	-0.06852876449445944
2215	90-91	-0.10849684553084415
2215	92-93	-0.11546688202319189
2215	94-95	-0.11552839995334807
2215	96-97	-0.07543834156067675
2215	98-99	-0.12071718487119654
2215	100-101	-0.1254112481384837
2216	1	-0.042531622893051235
2216	2	-0.09363848849895362
2216	3	-0.030968652946299358
2216	4	-0.01694076342256068
2216	5	-0.03582880784038167
2216	6	-0.038321097845077645
2216	7	-0.01646413780110123
2216	8	-0.03538586828573642
2216	9	-0.03213568027828728
2216	10-11	-0.0347394649122279
2216	12-13	-0.011621910654156409
2216	14-15	-0.034813348781206344
2216	16-17	-0.024361552412585752
2216	18-19	-0.05773034466349003
2216	20-21	-0.04857313536697205
2216	22-23	-0.026291439215100354
2216	24-25	-0.022557925140972657
2216	26-27	-0.03250432718419205
2216	28-29	-0.0522053878277049
2216	30-31	-0.04086351141162936
2216	32-33	-0.018178539519581705
2216	34-35	-0.02747433841015834
2216	36-37	-0.054978183338278086
2216	38-39	-0.15484859804892892
2216	40-41	-0.06575329143505115
2216	42-43	-0.050348854602283666
2216	44-45	-0.020268157332836267
2216	46-47	-0.04224301498465621
2216	48-49	-0.06135808795017539
2216	50-51	-0.022774545035332494
2216	52-53	-0.0456949600368759
2216	54-55	-0.05550293769103831
2216	56-57	-0.08627679914352626
2216	58-59	-0.0389505768346865
2216	60-61	-0.05970113039666103
2216	62-63	-0.1443353269195029
2216	64-65	-0.08139564708332614
2216	66-67	-0.06708696802839142
2216	68-69	-0.038648179700601304
2216	70-71	-0.018859793733220442
2216	72-73	-0.11238272078873734
2216	74-75	-0.058918970469534315
2216	76-77	-0.12458527422788279
2216	78-79	-0.08513174125666012
2216	80-81	-0.09983362015965724
2216	82-83	-0.07239426580301256
2216	84-85	-0.08841146568150293
2216	86-87	-0.12952002858809664
2216	88-89	-0.1452737139942002
2216	90-91	-0.19944737628738096
2216	92-93	-0.10684655999808257
2216	94-95	-0.05295049765423698
2216	96-97	-0.10677106833809091
2216	98-99	-0.14064386607429213
2216	100-101	-0.2644932579921999
2217	1	0.030072292563453118
2217	2	-0.04863144568395228
2217	3	0.005614574437608155
2217	4	0.012088482620448815
2217	5	0.022083901261495953
2217	6	0.012935678131682948
2217	7	0.047419309540387644
2217	8	-8.543333635699923E-4
2217	9	-0.002358995668089392
2217	10-11	-0.011602388784965001
2217	12-13	-0.035253084048001426
2217	14-15	-0.01675698282802074
2217	16-17	-7.659674531481642E-4
2217	18-19	-0.04053321642881258
2217	20-21	-0.0701666176267608
2217	22-23	-0.06284301465380793
2217	24-25	-0.020629411213512583
2217	26-27	-0.0487224798433985
2217	28-29	-0.030328315455456334
2217	30-31	-0.02615623332174266
2217	32-33	-0.03957734059785167
2217	34-35	-0.015119246222013771
2217	36-37	-0.04747745533781966
2217	38-39	-0.03851234214026533
2217	40-41	-0.05987083343117661
2217	42-43	-0.08670975393361147
2217	44-45	-0.01353648358334425
2217	46-47	-0.10331461165039713
2217	48-49	-0.02845413914425876
2217	50-51	-0.07366719647443176
2217	52-53	-0.02115504060702733
2217	54-55	-0.040545286027601435
2217	56-57	-0.07948755834726029
2217	58-59	-0.026542205586750356
2217	60-61	-0.005541400095466997
2217	62-63	-0.09500454437402084
2217	64-65	-0.12857105104141908
2217	66-67	-0.05106433671610944
2217	68-69	-0.016477499529564454
2217	70-71	-0.0649473749742171
2217	72-73	-0.10798594668091965
2217	74-75	-0.05907938633426113
2217	76-77	-0.009209613133450034
2217	78-79	-0.09877958364620554
2217	80-81	-0.0564136712039911
2217	82-83	-0.0333709280659491
2217	84-85	-0.08445917050111262
2217	86-87	-0.07979710170334187
2217	88-89	-0.01773571579969513
2217	90-91	-0.04019558214847763
2217	92-93	0.009769333816443293
2217	94-95	0.018192441627235212
2217	96-97	-0.08378156554740457
2217	98-99	-0.13241749522585877
2217	100-101	-0.06826119830959954
2218	1	0.018586172489257535
2218	2	0.047798146104163663
2218	3	0.003130432716154985
2218	4	0.01778405348410672
2218	5	0.042554980377722984
2218	6	-0.0323465374588352
2218	7	0.02144243741635421
2218	8	-0.01838335262532098
2218	9	-0.02685419472491901
2218	10-11	-0.0570810632263985
2218	12-13	0.0014555350738518769
2218	14-15	-0.028502839798314028
2218	16-17	-0.004626030768960732
2218	18-19	-0.013611132343910981
2218	20-21	-0.00858637568492071
2218	22-23	-0.0032952033464752617
2218	24-25	-0.04158683625962567
2218	26-27	-0.008437358308562182
2218	28-29	-0.05350984421648519
2218	30-31	-0.092176798113627
2218	32-33	-0.0473944396473982
2218	34-35	0.0032844537362564097
2218	36-37	-0.027894273209639664
2218	38-39	-0.014404085714232906
2218	40-41	-0.057518388960893674
2218	42-43	-0.035034140315808315
2218	44-45	-0.015691719569112195
2218	46-47	0.027875471264046325
2218	48-49	0.014388165391885366
2218	50-51	-0.01922023148227936
2218	52-53	-0.03597846770106372
2218	54-55	-0.02077123530384739
2218	56-57	-0.05776066699244353
2218	58-59	-0.02977623001083174
2218	60-61	-0.07681599814031159
2218	62-63	-0.01981029971330628
2218	64-65	-0.043377169713018304
2218	66-67	-0.0509047561808984
2218	68-69	-0.05321072371692992
2218	70-71	0.008527462211738168
2218	72-73	-5.908970542876091E-4
2218	74-75	-0.025569947101843127
2218	76-77	0.0017114500556374423
2218	78-79	0.018388245355332344
2218	80-81	-0.03746896377166564
2218	82-83	-0.04435446053013692
2218	84-85	-0.036910418906437314
2218	86-87	-0.02220834978619024
2218	88-89	-0.002750524976896429
2218	90-91	-0.021844127137399028
2218	92-93	0.04333303263631905
2218	94-95	0.02612997342630763
2218	96-97	-0.0386457239138025
2218	98-99	-0.09675329567074442
2218	100-101	-0.10614997467155263
2219	1	0.0509763148907183
2219	2	-0.0029467962935711967
2219	3	0.004459796394982618
2219	4	0.024470588202468946
2219	5	0.041497767608234426
2219	6	0.023902072418309217
2219	7	-0.048477255118449136
2219	8	0.018445894253311224
2219	9	0.028023913520421218
2219	10-11	0.03277879861985156
2219	12-13	0.011913777943178161
2219	14-15	0.013457331397113137
2219	16-17	0.03619270130383967
2219	18-19	0.0156020818478666
2219	20-21	-0.02143891266110387
2219	22-23	-0.01959238801194374
2219	24-25	0.012584954279873273
2219	26-27	0.012340386421499261
2219	28-29	-0.0012131116152289678
2219	30-31	0.022123824682012128
2219	32-33	0.030991560361364634
2219	34-35	0.04699331930301298
2219	36-37	-0.0027987431909295424
2219	38-39	-0.023938363463699375
2219	40-41	0.01011772138205913
2219	42-43	0.03559675462751244
2219	44-45	0.03672026969513098
2219	46-47	0.032330277184449585
2219	48-49	0.02506505236059553
2219	50-51	0.018941450686121186
2219	52-53	0.006949958015951552
2219	54-55	0.0074230196072662125
2219	56-57	-0.01165498856352798
2219	58-59	-0.027270838535265796
2219	60-61	-0.020699424609560424
2219	62-63	-0.014410545054836632
2219	64-65	-4.608527361185111E-4
2219	66-67	-0.02081142329973318
2219	68-69	0.026085901623467578
2219	70-71	0.03483578750188343
2219	72-73	0.020928158395783214
2219	74-75	0.019542566538760298
2219	76-77	0.019287484221536033
2219	78-79	0.007332784485747368
2219	80-81	7.282934545571607E-4
2219	82-83	-0.013873635946445972
2219	84-85	-0.004890478592045611
2219	86-87	-0.020012632149565945
2219	88-89	0.005024994540164585
2219	90-91	-0.04992557718005486
2219	92-93	0.01876321080266763
2219	94-95	0.004506299491744414
2219	96-97	-0.02241217773860882
2219	98-99	-0.061590850994257096
2219	100-101	-0.008900053867265001
2220	1	-0.11667634264946969
2220	2	-0.0031614297792330603
2220	3	-0.0585733779721167
2220	4	-0.057777188482056374
2220	5	-0.020944101419296146
2220	6	-0.011592109445544452
2220	7	-0.02131764910552647
2220	8	-0.007552037424879643
2220	9	-0.014055503725167284
2220	10-11	0.0010655518228617211
2220	12-13	-0.00991720995457257
2220	14-15	-0.020471280866580344
2220	16-17	-0.02195164659303117
2220	18-19	-0.036289079240496847
2220	20-21	-0.01863011406271653
2220	22-23	-0.01952451953336265
2220	24-25	-0.028759875161142645
2220	26-27	-0.046878163906974635
2220	28-29	-0.005558029732647185
2220	30-31	-0.016848397124149983
2220	32-33	-0.002874322484728964
2220	34-35	-0.020318563790084454
2220	36-37	-0.042582998270972894
2220	38-39	-0.03715544404641946
2220	40-41	-0.03724121424460236
2220	42-43	-0.03958300258609171
2220	44-45	-0.029934951324761983
2220	46-47	-7.186182405192199E-4
2220	48-49	-0.016634790912682718
2220	50-51	-0.027930440130624845
2220	52-53	-0.034908857139399174
2220	54-55	-0.04350991078259625
2220	56-57	-0.06717261882491954
2220	58-59	-0.012764005171327142
2220	60-61	-0.008887242849958454
2220	62-63	-0.05670507861640317
2220	64-65	-0.04205987050927007
2220	66-67	-0.05908787891346634
2220	68-69	-0.031446612940598584
2220	70-71	-0.033757635120544194
2220	72-73	-0.03608077034899537
2220	74-75	-0.053984499737183
2220	76-77	-0.053257927664880356
2220	78-79	-0.01632598839832866
2220	80-81	-0.06850142504735146
2220	82-83	-0.05849879915593448
2220	84-85	-0.04483806386824796
2220	86-87	-0.019742460336146905
2220	88-89	-0.052262678824433806
2220	90-91	-0.05220032435520494
2220	92-93	-0.020484402777675825
2220	94-95	-0.04905579864062304
2220	96-97	-0.04827627553019198
2220	98-99	-0.07324093660006525
2220	100-101	-0.1112488438420911
2221	1	-0.029151539006356586
2221	2	-0.006537820861922228
2221	3	-0.17191247350655203
2221	4	0.017555385234587106
2221	5	-0.09310847826614577
2221	6	0.030847718849329908
2221	7	0.035956370382905334
2221	8	0.030636110996084653
2221	9	-0.006512855298872466
2221	10-11	0.01268975665501415
2221	12-13	-0.0049049124859052995
2221	14-15	0.0050012708582514165
2221	16-17	0.03404825428828673
2221	18-19	0.0027088273574449317
2221	20-21	-0.020420993894710193
2221	22-23	-0.005659285578090589
2221	24-25	0.03145611444151086
2221	26-27	-0.004689247933946206
2221	28-29	0.02383595243033909
2221	30-31	0.017887939889277504
2221	32-33	0.02025408124539041
2221	34-35	0.011528853636619374
2221	36-37	5.284569050587606E-4
2221	38-39	-0.04848392210801222
2221	40-41	-0.00814953017797393
2221	42-43	-0.01599571132265254
2221	44-45	-0.004079065417712968
2221	46-47	-0.009957894618288776
2221	48-49	-0.007077717810737738
2221	50-51	0.016941648728199254
2221	52-53	-0.009006675529903418
2221	54-55	0.011741988183423757
2221	56-57	-0.06285572700092956
2221	58-59	0.006931478590118445
2221	60-61	-0.007606432722916168
2221	62-63	-0.07652906402726956
2221	64-65	-0.014819776718972832
2221	66-67	-0.07865034497669399
2221	68-69	-0.019507046919599702
2221	70-71	6.188449194937107E-4
2221	72-73	-0.044547458480202806
2221	74-75	-0.004821484410179266
2221	76-77	-0.03006538988229579
2221	78-79	0.007164362228877508
2221	80-81	-0.0359728285135148
2221	82-83	-0.022203718682519025
2221	84-85	-0.06283556802883083
2221	86-87	-0.09329837861965018
2221	88-89	-0.04118848450887924
2221	90-91	-0.10650105567092538
2221	92-93	-0.052590694425489914
2221	94-95	0.04455326993578268
2221	96-97	-0.04166469624110647
2221	98-99	-0.05613278950549727
2221	100-101	-0.17786657729349997
2222	1	0.07629694737552484
2222	2	-0.06808173400479234
2222	3	-0.012685843724497659
2222	4	0.039633283807233965
2222	5	0.02301185093158864
2222	6	0.025950169543584423
2222	7	0.003000840134802729
2222	8	0.014924275592619551
2222	9	0.029298803063994683
2222	10-11	-0.007760801635377845
2222	12-13	-0.03851538543556643
2222	14-15	-0.0022655909012385678
2222	16-17	0.009296557949618034
2222	18-19	-0.01864322109256733
2222	20-21	-0.0015039484131733616
2222	22-23	-0.019476714114183835
2222	24-25	-0.012490797921763885
2222	26-27	-0.0386538472180078
2222	28-29	-0.04264636659620891
2222	30-31	-0.023745407190887136
2222	32-33	-0.03937455797599654
2222	34-35	-0.04142813104943599
2222	36-37	-0.041020081953817567
2222	38-39	-0.0308522268872764
2222	40-41	-0.04440178646212445
2222	42-43	-0.043120415626070496
2222	44-45	-0.07007666262998669
2222	46-47	-0.05473017881246989
2222	48-49	-0.014076385792833435
2222	50-51	-0.023321921504155796
2222	52-53	-0.042439761665903575
2222	54-55	-0.05373385040734746
2222	56-57	-0.05858788768637879
2222	58-59	-0.032421040915423305
2222	60-61	-0.06368684263195235
2222	62-63	-0.0636139451932678
2222	64-65	-0.04686623811050339
2222	66-67	-0.02566081054274605
2222	68-69	0.004264517745426133
2222	70-71	-0.04315818305736485
2222	72-73	-0.02033893455968183
2222	74-75	-0.05439115976383846
2222	76-77	-0.01917167757790139
2222	78-79	-0.04833293020728746
2222	80-81	-0.044813248686928375
2222	82-83	-0.05495352320063773
2222	84-85	-0.026012278024367674
2222	86-87	-0.09172277520585936
2222	88-89	-0.0064534753005816015
2222	90-91	-0.027299399624943987
2222	92-93	-0.01661396209635768
2222	94-95	0.02114392533701448
2222	96-97	-0.028617104035198793
2222	98-99	-0.0761815671657402
2222	100-101	-0.04352609766399951
2223	1	-0.0168398532469638
2223	2	0.03677456352498609
2223	3	-0.05334850008190983
2223	4	-0.01932359377670423
2223	5	-0.007586350748248094
2223	6	-0.0626864433773946
2223	7	-0.0024176739801973213
2223	8	-0.03616812542902892
2223	9	-0.009314954453671476
2223	10-11	-0.12520831166659008
2223	12-13	-0.061685128543622625
2223	14-15	-0.06541014884003005
2223	16-17	-0.03808863613235047
2223	18-19	-0.03187929364640496
2223	20-21	-0.036625823021879
2223	22-23	-0.027035916423209017
2223	24-25	-0.032447002383207746
2223	26-27	-0.059276803414782364
2223	28-29	-0.05391103298566691
2223	30-31	-0.037278129290669426
2223	32-33	-0.058352208690131135
2223	34-35	-0.05894363918331891
2223	36-37	-0.03169494614716939
2223	38-39	-0.008613779534130117
2223	40-41	-0.10582486959866344
2223	42-43	8.772728499764071E-4
2223	44-45	-0.032986939104290514
2223	46-47	-0.029455090039412823
2223	48-49	-0.03833313027272567
2223	50-51	-0.08317351925813199
2223	52-53	-0.07863637307087856
2223	54-55	-0.041912918409614974
2223	56-57	-0.06400976138440484
2223	58-59	-0.07965761614536149
2223	60-61	-0.06993493925930494
2223	62-63	-0.05872472844257004
2223	64-65	-0.05255431976382141
2223	66-67	-0.08265914920085748
2223	68-69	-0.08646726283267014
2223	70-71	0.0046488813665988005
2223	72-73	-0.025389481260326363
2223	74-75	-0.027673351422073722
2223	76-77	5.428314414501756E-4
2223	78-79	-0.057143571861224984
2223	80-81	-0.011353184961187424
2223	82-83	-0.02176355260132823
2223	84-85	-0.0650496028111931
2223	86-87	-0.07614158543059801
2223	88-89	-0.0304740320636796
2223	90-91	-0.06737022102876011
2223	92-93	-0.02056281527535475
2223	94-95	-0.03251322189579753
2223	96-97	-0.048231806490882434
2223	98-99	-0.08199675183484345
2223	100-101	-0.021147559324845133
2224	1	0.06100168332583422
2224	2	0.0624826729253769
2224	3	0.02269661366157294
2224	4	0.02262494754957345
2224	5	0.0319517431740266
2224	6	0.0245378087080681
2224	7	0.04697532458452258
2224	8	0.040382953979410274
2224	9	0.0016674710627739842
2224	10-11	0.05276721011941987
2224	12-13	0.05238052033449492
2224	14-15	0.042382759484205224
2224	16-17	0.06998929109528262
2224	18-19	0.048992970180940176
2224	20-21	0.02057129365226018
2224	22-23	0.02108403273558679
2224	24-25	0.05532762900134003
2224	26-27	0.06313987284865874
2224	28-29	0.058156820682377486
2224	30-31	0.04104731554737384
2224	32-33	0.04929800507483861
2224	34-35	0.049702684667963126
2224	36-37	0.019528826224480156
2224	38-39	0.03277294647159579
2224	40-41	0.03361369217335408
2224	42-43	0.03237906670806723
2224	44-45	0.062202219878315645
2224	46-47	0.05972800450741289
2224	48-49	0.031079685292574766
2224	50-51	0.019014155433502822
2224	52-53	0.04438794148565961
2224	54-55	0.04356209443754011
2224	56-57	0.023454011384501428
2224	58-59	0.04019508660088178
2224	60-61	0.03667542450876482
2224	62-63	-4.641181598685762E-5
2224	64-65	0.03267504883789485
2224	66-67	0.011854315356274014
2224	68-69	0.01964993304338236
2224	70-71	0.051778920621721625
2224	72-73	0.034468467629586996
2224	74-75	0.016100661448867015
2224	76-77	0.04693613751386749
2224	78-79	0.03194869280000745
2224	80-81	0.0385938491663822
2224	82-83	0.02606649517665005
2224	84-85	-0.005246814274272538
2224	86-87	-0.0240437224196981
2224	88-89	0.03411121179175325
2224	90-91	0.012096046934523486
2224	92-93	0.010613136735294404
2224	94-95	0.05726862790571374
2224	96-97	0.014262039904330948
2224	98-99	-0.010716923019664648
2224	100-101	-0.05396193657811921
2225	1	0.12404339500798756
2225	2	0.10341269707440404
2225	3	0.05492545270860205
2225	4	0.03923628128671197
2225	5	0.04766374783527283
2225	6	0.04859962677079466
2225	7	0.0521602983731384
2225	8	0.03922500642522664
2225	9	0.03481178187868039
2225	10-11	0.043531950204915404
2225	12-13	0.04923672357627851
2225	14-15	0.028306984976275373
2225	16-17	0.04208273088448777
2225	18-19	0.036669451697925126
2225	20-21	0.04092192987491927
2225	22-23	0.04797086119400262
2225	24-25	0.013716685938973683
2225	26-27	0.043674615947502105
2225	28-29	0.029104153084723805
2225	30-31	0.036489261083247015
2225	32-33	0.03478244077331283
2225	34-35	0.03145755668290917
2225	36-37	-0.002282657230125551
2225	38-39	0.006221011913623897
2225	40-41	0.016909978594732422
2225	42-43	0.037202220372286376
2225	44-45	0.027724280902873488
2225	46-47	0.01970368894353669
2225	48-49	0.007986608553075314
2225	50-51	0.02070330784319907
2225	52-53	0.04250986777107357
2225	54-55	0.019874124349179567
2225	56-57	0.006484265295661373
2225	58-59	0.04021229868808973
2225	60-61	0.03747134327626611
2225	62-63	-0.011926348578612078
2225	64-65	0.004625476144248353
2225	66-67	0.016120579141421842
2225	68-69	0.05320641368354018
2225	70-71	0.02741411612763045
2225	72-73	0.0041981691096069085
2225	74-75	0.01942893168816795
2225	76-77	0.014758966197916834
2225	78-79	0.02241878642496431
2225	80-81	0.02995652719896924
2225	82-83	0.019927419311983385
2225	84-85	-0.019599593073067467
2225	86-87	-0.012515990022187395
2225	88-89	0.00902616149665647
2225	90-91	-0.050100912483976856
2225	92-93	0.037596444001714246
2225	94-95	-0.0018436774719035043
2225	96-97	-0.012557915976294964
2225	98-99	-0.02302078216971637
2225	100-101	-0.09771059657498427
2226	1	0.16014682906050837
2226	2	0.11955990425512653
2226	3	0.022137404738032274
2226	4	0.04833953247924683
2226	5	0.042775574463348676
2226	6	0.038817183939002575
2226	7	0.05869879556490076
2226	8	0.04405399156318879
2226	9	0.04549987321733795
2226	10-11	0.044056452763229004
2226	12-13	0.055004297843439076
2226	14-15	0.025143686207535154
2226	16-17	0.05562308685071571
2226	18-19	0.054766499741539576
2226	20-21	0.03558048144260795
2226	22-23	0.029752190419358726
2226	24-25	0.040085551045393686
2226	26-27	0.04579947637858339
2226	28-29	0.008312733848391929
2226	30-31	0.04752723185029595
2226	32-33	0.0520785736380347
2226	34-35	0.04435803069621613
2226	36-37	0.002495899826996606
2226	38-39	-0.0013554275016360862
2226	40-41	0.02795093963902673
2226	42-43	0.03127753535268596
2226	44-45	0.023965185249707588
2226	46-47	0.028558055056414844
2226	48-49	0.026340973352041885
2226	50-51	0.027936822490026714
2226	52-53	0.028218321312046157
2226	54-55	-0.0011871730723100882
2226	56-57	-0.00865651537149148
2226	58-59	0.03042258064767367
2226	60-61	0.009397491175739958
2226	62-63	-0.0018615873286904616
2226	64-65	0.024813710019444102
2226	66-67	-0.007128654305532223
2226	68-69	0.02708603382045993
2226	70-71	-0.0024978548674070566
2226	72-73	0.03429651706297676
2226	74-75	0.018846672038037582
2226	76-77	-0.03184766944477957
2226	78-79	0.011697964009911743
2226	80-81	0.004758885730318241
2226	82-83	0.015780638744146813
2226	84-85	-0.02627384658659082
2226	86-87	-0.009384999839902264
2226	88-89	0.01468511167736608
2226	90-91	-0.052636635876439186
2226	92-93	0.028459518209707824
2226	94-95	0.0779990244302553
2226	96-97	-0.04597561892504842
2226	98-99	-0.0889494136756781
2226	100-101	-0.03347733843504841
2227	1	0.11065457319119076
2227	2	0.0564442620248542
2227	3	0.03303931430862406
2227	4	0.03433610535249443
2227	5	0.01910610537775881
2227	6	0.06460261981263216
2227	7	0.02702675758303741
2227	8	0.04140924291153425
2227	9	0.05779426886363126
2227	10-11	3.676575300630702E-4
2227	12-13	0.0404227314057124
2227	14-15	0.018754603143825932
2227	16-17	0.03494779438161544
2227	18-19	0.0014275991562442414
2227	20-21	0.047389882485482815
2227	22-23	0.019221503245880456
2227	24-25	0.019997543432268117
2227	26-27	0.020943084239739562
2227	28-29	0.010899147120234431
2227	30-31	0.04540698663547005
2227	32-33	0.004317769227853319
2227	34-35	0.03480071180983657
2227	36-37	0.017687151330406437
2227	38-39	0.0701898555961904
2227	40-41	-0.008159942054859926
2227	42-43	0.030775326079229615
2227	44-45	0.014886243589458559
2227	46-47	0.04275495648595751
2227	48-49	0.03609554975552243
2227	50-51	0.058776834184122606
2227	52-53	0.04526554542982808
2227	54-55	0.0236063659142971
2227	56-57	-2.4946378965040594E-4
2227	58-59	0.0057276173258387075
2227	60-61	0.0314818543255555
2227	62-63	-0.007680585520958516
2227	64-65	0.026901226024833136
2227	66-67	0.0064530780073326355
2227	68-69	0.0144154993776624
2227	70-71	0.074581362241112
2227	72-73	0.022550741997498847
2227	74-75	0.012490578569234856
2227	76-77	0.037930228435897106
2227	78-79	0.017275635858396754
2227	80-81	0.03088057186177906
2227	82-83	0.020852214035400607
2227	84-85	-0.003352080274027003
2227	86-87	0.02863788521093369
2227	88-89	0.02865896782740407
2227	90-91	-9.916244534977636E-4
2227	92-93	0.05414161085119673
2227	94-95	0.06120326672119347
2227	96-97	0.004327808390236498
2227	98-99	-0.007174041753096105
2227	100-101	-0.006739323596129054
2228	1	0.13762463025144456
2228	2	0.06406971825390428
2228	3	0.06999298064868498
2228	4	0.06857306399726326
2228	5	0.04500140636501726
2228	6	0.016920424746501794
2228	7	0.0692170034238373
2228	8	0.035821534173187786
2228	9	0.0343857361204698
2228	10-11	0.041860360004996267
2228	12-13	0.016404065431281367
2228	14-15	0.011610846411777231
2228	16-17	0.059662477148016535
2228	18-19	0.031270117694155886
2228	20-21	0.024458526894875376
2228	22-23	0.03604145384946378
2228	24-25	0.044596743610931355
2228	26-27	0.035157443694828316
2228	28-29	0.042083276656086355
2228	30-31	0.05235666313998166
2228	32-33	0.05406746344083757
2228	34-35	0.023206900592199986
2228	36-37	0.021715533940628973
2228	38-39	0.046729615355921794
2228	40-41	0.015617864137126958
2228	42-43	0.04194611776285484
2228	44-45	0.04802564958816902
2228	46-47	0.04814963177817333
2228	48-49	0.03745242776432889
2228	50-51	0.036476428034944774
2228	52-53	0.03408260531579543
2228	54-55	0.030989530473597426
2228	56-57	0.004075516215642949
2228	58-59	0.035124661617665254
2228	60-61	0.029378337249013953
2228	62-63	0.012254460797628042
2228	64-65	0.021229450718998066
2228	66-67	3.038096914451671E-4
2228	68-69	0.01993024588265513
2228	70-71	0.04240652708890025
2228	72-73	0.038277761791043474
2228	74-75	0.03800483727154358
2228	76-77	0.027060039531292546
2228	78-79	0.0399632021766152
2228	80-81	0.02534811175755891
2228	82-83	-0.009576924086495353
2228	84-85	-0.014412343315626686
2228	86-87	-0.0014035726723164998
2228	88-89	0.03573559996617348
2228	90-91	0.009470099234739848
2228	92-93	0.03463751809598392
2228	94-95	0.0579406980604773
2228	96-97	-0.0019471190602899924
2228	98-99	-0.010996883808324753
2228	100-101	-0.022186145287463432
2229	1	0.05533257882958509
2229	2	0.13183618448387335
2229	3	0.0069323405237042834
2229	4	0.0448406595510491
2229	5	0.05613153749771982
2229	6	0.03737886551050451
2229	7	0.056154275070547044
2229	8	0.07243465563835372
2229	9	0.07095628273937393
2229	10-11	0.05022367436065878
2229	12-13	0.017168057461027786
2229	14-15	0.020363138428294292
2229	16-17	0.04727279724773581
2229	18-19	0.037684878857682236
2229	20-21	0.06188340148069216
2229	22-23	0.025925746634790414
2229	24-25	0.03915812803610663
2229	26-27	0.027591215711446182
2229	28-29	0.022933303596040844
2229	30-31	0.046609237121714386
2229	32-33	0.04641017306221329
2229	34-35	0.023532837270757057
2229	36-37	0.03980032485826257
2229	38-39	0.038737381657909964
2229	40-41	0.012211357557305291
2229	42-43	0.03589079896955383
2229	44-45	0.04656662231820974
2229	46-47	0.029157237889947396
2229	48-49	0.03896129248575164
2229	50-51	0.0640285724910612
2229	52-53	0.01779565731387578
2229	54-55	0.03382081095055156
2229	56-57	0.007642601781945757
2229	58-59	0.012151830055650237
2229	60-61	0.014745799873082888
2229	62-63	-0.001557564896344843
2229	64-65	0.003272547186433883
2229	66-67	-0.00803199126391263
2229	68-69	0.05055405985852701
2229	70-71	0.04850222103372204
2229	72-73	0.01226322964514992
2229	74-75	0.011593324572288566
2229	76-77	0.006722701643511186
2229	78-79	0.0378758531567982
2229	80-81	0.014317304011264298
2229	82-83	0.015826827280541522
2229	84-85	0.02133507211057406
2229	86-87	0.02389947704180173
2229	88-89	0.03820002546287071
2229	90-91	-0.008880381166470386
2229	92-93	0.02976519028266722
2229	94-95	0.05252061563356847
2229	96-97	0.029229079499963007
2229	98-99	-0.046697564329157615
2229	100-101	0.008439059090783019
2230	1	0.1175827991952616
2230	2	0.07434340871503764
2230	3	0.036785443475203294
2230	4	0.04434624308556323
2230	5	0.052118889718279604
2230	6	0.014559603206578231
2230	7	0.05766811320267351
2230	8	0.06112370003080514
2230	9	0.016446187014921065
2230	10-11	0.029886827058533072
2230	12-13	0.03473888147511417
2230	14-15	0.03584662940878758
2230	16-17	0.028884038435357695
2230	18-19	0.053201545411937445
2230	20-21	0.027373960644446527
2230	22-23	0.02386292469992668
2230	24-25	0.0347870351641717
2230	26-27	0.022717537136863086
2230	28-29	0.03553972524139937
2230	30-31	0.04421400007306886
2230	32-33	0.040055786907629454
2230	34-35	0.058266781045659854
2230	36-37	0.019135564322468213
2230	38-39	0.020654105995653538
2230	40-41	0.027789021919829793
2230	42-43	0.02615509324729004
2230	44-45	0.011757677598666305
2230	46-47	0.0241616142246599
2230	48-49	0.04029633069625049
2230	50-51	0.03227626620651591
2230	52-53	0.025193465188991127
2230	54-55	0.057616475559832736
2230	56-57	-0.005390962449801862
2230	58-59	0.03673399632511831
2230	60-61	0.02652480112972455
2230	62-63	0.02273386823846124
2230	64-65	0.06254645178707818
2230	66-67	0.026762615550310898
2230	68-69	0.04572752499292676
2230	70-71	0.034528811914121604
2230	72-73	0.009989550416555915
2230	74-75	0.003966472784384223
2230	76-77	0.04330426427320333
2230	78-79	0.03897599591358869
2230	80-81	0.027407351186852225
2230	82-83	0.01973220730094738
2230	84-85	0.009409707671572676
2230	86-87	-0.014310264249139948
2230	88-89	0.012227732580335271
2230	90-91	-0.01599217696756483
2230	92-93	0.019729389186117885
2230	94-95	0.0657525317326133
2230	96-97	0.040080700084153875
2230	98-99	-0.03566165556036793
2230	100-101	-0.009393097385057558
2231	1	0.13076103252496551
2231	2	0.09204493503774813
2231	3	0.07034048507992452
2231	4	0.05273254153803464
2231	5	0.07199256071422866
2231	6	0.04101374145979264
2231	7	0.025600910771842678
2231	8	0.05884879735402393
2231	9	0.057475094347090305
2231	10-11	0.05317534759294773
2231	12-13	0.047035940307779356
2231	14-15	0.028988373024688485
2231	16-17	0.056053907442439765
2231	18-19	0.038855070020908045
2231	20-21	0.02766925454823621
2231	22-23	0.0327897393923422
2231	24-25	0.048320802270524155
2231	26-27	0.024037270299878344
2231	28-29	0.02282507634554065
2231	30-31	0.033635596428766235
2231	32-33	0.03127581563399673
2231	34-35	0.019637747513641557
2231	36-37	-0.004911402029819101
2231	38-39	0.026516521055782505
2231	40-41	0.010578755370261206
2231	42-43	0.03775189244199595
2231	44-45	0.013733343190921232
2231	46-47	0.03462340145852494
2231	48-49	0.03141931784616503
2231	50-51	0.036101419839404514
2231	52-53	0.030136186947885335
2231	54-55	0.03498191755711133
2231	56-57	0.0018479079317330616
2231	58-59	0.028001408958850504
2231	60-61	0.015429886232865897
2231	62-63	3.9016354696741473E-4
2231	64-65	0.019787093863186556
2231	66-67	-0.02237120185472463
2231	68-69	-8.893761958006507E-6
2231	70-71	0.04096123637786775
2231	72-73	0.005849071826425245
2231	74-75	0.009595932366693205
2231	76-77	0.05439800941996964
2231	78-79	0.02252841122338367
2231	80-81	0.004104649478030353
2231	82-83	0.018826019732323118
2231	84-85	0.0045492648253429024
2231	86-87	0.015786410912824067
2231	88-89	0.008285463996621445
2231	90-91	0.0015864333354116411
2231	92-93	0.045989780596634944
2231	94-95	0.058364952990629604
2231	96-97	-0.0045942567927426126
2231	98-99	-0.0629458864016712
2231	100-101	0.007672519238752784
2232	1	0.06281260534154853
2232	2	0.11743320066122465
2232	3	0.05914050424483008
2232	4	0.05881152193348527
2232	5	0.049128860260324814
2232	6	0.03184310378362909
2232	7	0.06709005242215227
2232	8	0.036104716927859215
2232	9	0.03538279129578825
2232	10-11	0.048604064047438555
2232	12-13	0.014043236650884694
2232	14-15	0.01714682906465015
2232	16-17	0.037456729616692996
2232	18-19	0.062164624174585015
2232	20-21	0.03567823775779999
2232	22-23	0.02325495694240942
2232	24-25	0.050439827896560985
2232	26-27	0.035070021541379504
2232	28-29	0.01915116116010296
2232	30-31	0.05405286226942252
2232	32-33	0.04459739764191539
2232	34-35	0.04671152333612838
2232	36-37	0.04093120851436538
2232	38-39	0.01515562012484395
2232	40-41	0.001297959376330482
2232	42-43	0.030677704193799116
2232	44-45	0.036981013195372725
2232	46-47	0.049020645448258904
2232	48-49	0.04056933761918913
2232	50-51	0.04388919689433379
2232	52-53	0.038751575293055396
2232	54-55	0.05966300956541204
2232	56-57	0.005854897292664418
2232	58-59	0.04315777972248469
2232	60-61	0.04604499492405267
2232	62-63	0.02103297152517314
2232	64-65	0.058860497765216735
2232	66-67	0.014254970925492216
2232	68-69	0.053080902969455224
2232	70-71	0.042938571417288074
2232	72-73	0.025727383785117297
2232	74-75	0.021348718046311888
2232	76-77	0.027744536452559032
2232	78-79	0.04917443911872965
2232	80-81	0.022548096923742378
2232	82-83	0.023056833072210736
2232	84-85	0.020369888215768128
2232	86-87	0.021828636919600797
2232	88-89	0.015646172101455136
2232	90-91	0.01901395609584
2232	92-93	0.03100266452002387
2232	94-95	0.059077947375378415
2232	96-97	0.005884411977440607
2232	98-99	-0.04195823503071239
2232	100-101	0.018023901374903062
2233	1	0.1088730327879972
2233	2	0.10132514243766622
2233	3	0.05587837600701562
2233	4	0.07221588499228204
2233	5	0.05794920555875649
2233	6	0.055242106460781315
2233	7	0.09143740556725533
2233	8	0.0411271776379607
2233	9	0.04712607742575159
2233	10-11	0.04282437439206177
2233	12-13	0.05567226666396863
2233	14-15	0.031126170758007277
2233	16-17	0.045831820035829196
2233	18-19	0.045014743925676726
2233	20-21	0.027983500793972382
2233	22-23	0.043799405467837005
2233	24-25	0.033247146660173144
2233	26-27	0.027130420962571122
2233	28-29	0.034009948850069804
2233	30-31	0.04938045155286375
2233	32-33	0.06767081724861868
2233	34-35	0.017734449264089847
2233	36-37	0.028875063404207424
2233	38-39	0.06273908467333911
2233	40-41	0.03639061659195164
2233	42-43	0.04823035070712223
2233	44-45	0.044390570956110764
2233	46-47	0.04084967863666833
2233	48-49	0.05531578237255985
2233	50-51	0.045782639987798746
2233	52-53	0.030435816143821626
2233	54-55	0.039050780006483876
2233	56-57	0.014711329265445272
2233	58-59	0.016863867410080502
2233	60-61	0.009009002430033775
2233	62-63	0.007258381579902107
2233	64-65	0.034837850840311546
2233	66-67	0.04715153844435349
2233	68-69	0.010760783390786344
2233	70-71	0.036782905267351396
2233	72-73	0.03500268788544503
2233	74-75	0.03730031112856125
2233	76-77	0.04765458000361633
2233	78-79	0.05364310014113016
2233	80-81	0.035178498731262664
2233	82-83	0.015774339655479253
2233	84-85	0.010372903256424593
2233	86-87	0.028653056296867874
2233	88-89	0.04696482255786805
2233	90-91	0.023194121078411456
2233	92-93	0.06156674374471294
2233	94-95	0.07179490864776739
2233	96-97	-9.21770432427138E-6
2233	98-99	-0.026665344078232067
2233	100-101	-0.009294977999680043
2234	1	0.1340908110061747
2234	2	0.09556473990901537
2234	3	0.06763495841158118
2234	4	0.09533723348406653
2234	5	0.06442856443443645
2234	6	0.0680032398790047
2234	7	0.0742999410447922
2234	8	0.05831599618521466
2234	9	0.07211499318818682
2234	10-11	0.0610753480574715
2234	12-13	0.0501549122606022
2234	14-15	0.06400138889287632
2234	16-17	0.05871706787811348
2234	18-19	0.06851395108157732
2234	20-21	0.06984772145288076
2234	22-23	0.059581822552132735
2234	24-25	0.07192911630568943
2234	26-27	0.07624583880455305
2234	28-29	0.051156325245571566
2234	30-31	0.0815510475320167
2234	32-33	0.07341507475173614
2234	34-35	0.057366498638344865
2234	36-37	0.052614626339007486
2234	38-39	0.07195137372089278
2234	40-41	0.06095416623831795
2234	42-43	0.06856946488580462
2234	44-45	0.07226895206471085
2234	46-47	0.06548791041279145
2234	48-49	0.0823329348606947
2234	50-51	0.04774337370260184
2234	52-53	0.04492928618937242
2234	54-55	0.05746151162752966
2234	56-57	0.03600366221620277
2234	58-59	0.053469448434846356
2234	60-61	0.06014161093732895
2234	62-63	0.014455613583706395
2234	64-65	0.06577624981421337
2234	66-67	0.060164401581403126
2234	68-69	0.04038414782762345
2234	70-71	0.04328743844452987
2234	72-73	0.03861705554231065
2234	74-75	0.036588850181061616
2234	76-77	0.04339251788488241
2234	78-79	0.04950005574451666
2234	80-81	-0.013313171170253213
2234	82-83	0.009674793990640751
2234	84-85	0.023055712790679195
2234	86-87	0.01159276482669469
2234	88-89	0.03923099576419986
2234	90-91	0.00886947560709217
2234	92-93	0.03791360040434455
2234	94-95	0.07367089950840011
2234	96-97	-0.003124891351177439
2234	98-99	-0.05385202725560845
2234	100-101	0.03468658071706443
2235	1	0.03282574101869784
2235	2	-0.014441970843087404
2235	3	-0.039139247653260156
2235	4	0.003349447856862753
2235	5	4.1438714935537746E-4
2235	6	0.012927723264787971
2235	7	-0.022320367724688595
2235	8	-0.0011052593125810972
2235	9	-0.03035305726111659
2235	10-11	-0.024244582598647924
2235	12-13	0.014427395465283155
2235	14-15	-0.01668890009658952
2235	16-17	0.01028101652189406
2235	18-19	-0.012519785723306143
2235	20-21	-0.041318361018433336
2235	22-23	-0.04975951715809401
2235	24-25	-0.0016080179838979802
2235	26-27	-0.028320705328674478
2235	28-29	-0.025823911842465463
2235	30-31	-0.016288561771268917
2235	32-33	-0.003724932189761887
2235	34-35	-0.014756118818240793
2235	36-37	-0.0456042932250611
2235	38-39	-0.0246701898300401
2235	40-41	-0.021251603143731757
2235	42-43	-0.012836333838684766
2235	44-45	-0.0029372749983025415
2235	46-47	-0.023222786220216562
2235	48-49	-0.03522090144731038
2235	50-51	-0.019330722123697797
2235	52-53	-0.0164777191827028
2235	54-55	0.002531089010666676
2235	56-57	-0.0570487704344913
2235	58-59	-0.024759610746890814
2235	60-61	-0.027678036556437746
2235	62-63	-0.051806809900114104
2235	64-65	-0.007130555183955778
2235	66-67	-0.03323993452912788
2235	68-69	-0.029421014884988494
2235	70-71	0.006095591122765143
2235	72-73	-0.06245438979667739
2235	74-75	-0.02414626663337316
2235	76-77	0.015769625481951266
2235	78-79	-0.06712960462856188
2235	80-81	-0.05790437883563726
2235	82-83	-0.03405339872718116
2235	84-85	-0.048553032658972484
2235	86-87	-0.0371262504873755
2235	88-89	-0.06082704285213225
2235	90-91	-0.07410282281101388
2235	92-93	-0.005252462655164436
2235	94-95	0.0022994213628635407
2235	96-97	-0.04512217465662616
2235	98-99	-0.11721878930842422
2235	100-101	-0.05596698504695041
2236	1	0.14110525348494463
2236	2	0.03222317380940609
2236	3	0.022131724773366557
2236	4	0.0532897993968362
2236	5	0.06286165003788824
2236	6	0.0294802660476563
2236	7	0.04957988961348292
2236	8	0.02762050680185979
2236	9	0.061565459717265014
2236	10-11	0.03531086922439641
2236	12-13	0.043799648422222504
2236	14-15	0.006927579964802533
2236	16-17	0.04003366883542725
2236	18-19	0.026119148576874807
2236	20-21	0.01504562414012156
2236	22-23	0.010793710078175422
2236	24-25	0.042781253446939616
2236	26-27	0.032756914676035365
2236	28-29	0.04280110689959571
2236	30-31	0.01845778958480082
2236	32-33	0.020720006003330127
2236	34-35	0.031217657693005663
2236	36-37	0.029748696287086318
2236	38-39	0.04142488124485055
2236	40-41	0.024653825418766928
2236	42-43	0.058361942027289615
2236	44-45	0.031137523844421366
2236	46-47	0.025912055175489
2236	48-49	0.015967109882630837
2236	50-51	0.021786035388188907
2236	52-53	0.012666317715257946
2236	54-55	0.0288738248583158
2236	56-57	-0.003766501582461501
2236	58-59	0.042527828197016504
2236	60-61	0.005311004488561366
2236	62-63	-0.01664437339098157
2236	64-65	0.04131376514385465
2236	66-67	-0.008214914156333464
2236	68-69	0.017850564082408482
2236	70-71	0.02306495288695487
2236	72-73	0.03468490983220107
2236	74-75	0.029901894696507725
2236	76-77	0.043632948609626965
2236	78-79	0.030239910967779338
2236	80-81	-0.012739412430924801
2236	82-83	-0.0011352287317905052
2236	84-85	-0.012665426610595887
2236	86-87	-0.025041401368348204
2236	88-89	0.05794903806103946
2236	90-91	-0.0059572294723651
2236	92-93	0.060487098071611456
2236	94-95	0.07541069464096495
2236	96-97	0.029097088697575657
2236	98-99	-0.029329965648713596
2236	100-101	8.457496818294885E-4
2237	1	0.013130906154373179
2237	2	0.0114649701750551
2237	3	0.0117767311618735
2237	4	0.02821877239179571
2237	5	0.040154123186823654
2237	6	0.03166983188953054
2237	7	0.03489276344056691
2237	8	0.032233543514891494
2237	9	0.032456273189893636
2237	10-11	0.016681233485691394
2237	12-13	0.008163454256028047
2237	14-15	0.018201140333850674
2237	16-17	0.0319418033354566
2237	18-19	0.019054358254905424
2237	20-21	0.0173866248105341
2237	22-23	-0.006459677458465762
2237	24-25	0.006179974207398686
2237	26-27	0.04538154142873907
2237	28-29	0.024268391578026183
2237	30-31	0.041756303473995615
2237	32-33	0.030275597082003003
2237	34-35	0.030131620925899938
2237	36-37	0.013541478170381538
2237	38-39	-0.006030343221667067
2237	40-41	0.011739567592876199
2237	42-43	0.01394838346380567
2237	44-45	0.03565992343334301
2237	46-47	0.024635909764207042
2237	48-49	0.012367552269900273
2237	50-51	-0.006413695948424447
2237	52-53	0.001397069898068537
2237	54-55	0.03339954370935061
2237	56-57	-0.016662226295942162
2237	58-59	0.023896595049286873
2237	60-61	0.022947304092809873
2237	62-63	0.00445649258119829
2237	64-65	0.03075553969785716
2237	66-67	-0.051229834771213234
2237	68-69	0.00780349029363947
2237	70-71	0.0012869201120153662
2237	72-73	-5.404096892078769E-4
2237	74-75	0.009537718245709925
2237	76-77	0.019341482099896723
2237	78-79	-0.020153005269833102
2237	80-81	-0.055148121975584274
2237	82-83	0.0012358444080504682
2237	84-85	-0.03393587927241981
2237	86-87	-0.014816552471707212
2237	88-89	0.020051585837933317
2237	90-91	-0.03049617220027301
2237	92-93	8.060719195910337E-4
2237	94-95	0.05795119156187667
2237	96-97	-0.05598477172733851
2237	98-99	-0.06628129128325355
2237	100-101	-0.0769229719633131
2238	1	0.07258380940353248
2238	2	0.029035529429144447
2238	3	-0.002294654150254871
2238	4	0.03703884819232428
2238	5	0.019203654005416126
2238	6	-0.0036523931598466675
2238	7	0.05315139231945665
2238	8	4.116886884801829E-4
2238	9	-0.015866249577413782
2238	10-11	0.005962997815011306
2238	12-13	9.64209182150455E-4
2238	14-15	0.026249406839461642
2238	16-17	0.02273480864923272
2238	18-19	0.004652383288593853
2238	20-21	-0.004317917499641055
2238	22-23	-0.0011168524502380706
2238	24-25	0.026059927929011906
2238	26-27	0.015233361741920248
2238	28-29	0.005155410015106554
2238	30-31	0.023908076996988825
2238	32-33	0.019108131889105096
2238	34-35	-0.030085887926063037
2238	36-37	0.007270989257619931
2238	38-39	0.010891857735657595
2238	40-41	-0.021194542497845248
2238	42-43	0.01324538633259209
2238	44-45	0.003810294082811083
2238	46-47	0.026780659557353204
2238	48-49	-0.027232209555748454
2238	50-51	-0.005034253923014376
2238	52-53	-0.01671197184340656
2238	54-55	-0.004950078463501484
2238	56-57	-0.05298558250702712
2238	58-59	-0.005137404921171651
2238	60-61	-0.014389328132750734
2238	62-63	-0.04786407931185721
2238	64-65	-0.032507518541471825
2238	66-67	-0.030678299297733247
2238	68-69	0.009505252030670874
2238	70-71	0.012203244312907202
2238	72-73	-0.01464282028904762
2238	74-75	-0.05033198490808388
2238	76-77	-0.012118705772394378
2238	78-79	-0.009014874967576247
2238	80-81	-0.03275127104489428
2238	82-83	-0.04798243276838576
2238	84-85	-0.04084065717712804
2238	86-87	-0.015262271169241615
2238	88-89	0.013899528744332201
2238	90-91	-0.0710417762004667
2238	92-93	-0.026613598851398024
2238	94-95	0.016953224303364323
2238	96-97	-0.020551032483723475
2238	98-99	-0.0729867583706536
2238	100-101	-0.030932690030041954
2239	1	0.062486791234405814
2239	2	0.0738304868318167
2239	3	0.02561278424499136
2239	4	0.0839128311519417
2239	5	0.05822641629888636
2239	6	0.052069977175108306
2239	7	0.08480854635157442
2239	8	0.03696759402630789
2239	9	0.027601539291083554
2239	10-11	0.05490324400545177
2239	12-13	0.0066659688593020405
2239	14-15	0.03140671543450679
2239	16-17	0.04572154490065827
2239	18-19	0.05376850830170099
2239	20-21	0.04525144469970854
2239	22-23	0.04743177763604933
2239	24-25	0.04902665898480052
2239	26-27	0.04284914424939501
2239	28-29	0.034275985968818645
2239	30-31	0.04622645784874635
2239	32-33	0.03589430061158083
2239	34-35	0.0525997399713134
2239	36-37	0.02094847484535478
2239	38-39	0.0443106345551314
2239	40-41	0.0540393586486374
2239	42-43	0.05445289422673483
2239	44-45	0.06473573642848152
2239	46-47	0.07393212560121754
2239	48-49	0.054010867313181166
2239	50-51	0.034803712155870414
2239	52-53	0.03538385698940516
2239	54-55	0.06017062030606013
2239	56-57	0.011234939150106982
2239	58-59	0.05958561405197571
2239	60-61	0.058495602036373384
2239	62-63	0.062568260585806
2239	64-65	0.05851698557820839
2239	66-67	0.019034999626597937
2239	68-69	0.03425425734930343
2239	70-71	0.06872139375565922
2239	72-73	0.03105126884006637
2239	74-75	0.0535175435480042
2239	76-77	0.03832702549710376
2239	78-79	0.042786037098814234
2239	80-81	0.029804909948296654
2239	82-83	0.02592472389419953
2239	84-85	0.030535177816418013
2239	86-87	0.055812850948164794
2239	88-89	0.046475622413097994
2239	90-91	0.016374828755921556
2239	92-93	0.06353984022813108
2239	94-95	0.1264582093205462
2239	96-97	0.024200844131520682
2239	98-99	-0.0372728037330603
2239	100-101	-0.025085933502211333
2240	1	0.09457945587988803
2240	2	-0.014951779773639373
2240	3	0.04236088540724836
2240	4	0.0546803206861739
2240	5	0.06261091332847002
2240	6	0.043988076019211064
2240	7	0.03113018742010354
2240	8	0.05028674194701921
2240	9	0.025692849409580276
2240	10-11	0.05160949346568344
2240	12-13	0.033822615586849736
2240	14-15	0.021037254563516683
2240	16-17	0.051384104047578205
2240	18-19	0.035228170215404475
2240	20-21	0.03447300645114382
2240	22-23	0.015280880830104593
2240	24-25	0.05758425819935553
2240	26-27	0.05447170166906545
2240	28-29	0.06260502011834745
2240	30-31	0.05267988689289638
2240	32-33	0.046931900098861945
2240	34-35	0.07061227843669826
2240	36-37	0.04807158225752062
2240	38-39	0.041471184638538716
2240	40-41	0.04580581751511659
2240	42-43	0.06947319508626748
2240	44-45	0.06459409631447954
2240	46-47	0.059734626021672454
2240	48-49	0.06798555174930243
2240	50-51	0.05039182345434767
2240	52-53	0.034677832526099905
2240	54-55	0.06165535005974476
2240	56-57	0.038319734584717935
2240	58-59	0.04368930241076896
2240	60-61	0.03680500577178236
2240	62-63	0.039361611131027985
2240	64-65	0.07208877209929909
2240	66-67	0.044009153388145705
2240	68-69	0.041725911144936845
2240	70-71	0.04824903087878596
2240	72-73	0.06140949122794126
2240	74-75	0.039869218297894804
2240	76-77	0.05043060476647554
2240	78-79	0.06769935646264003
2240	80-81	0.03555868944221885
2240	82-83	0.024694399762253738
2240	84-85	0.05562242662666961
2240	86-87	0.06718913899877776
2240	88-89	0.048469191818966806
2240	90-91	0.041716926363683626
2240	92-93	0.10796647304677975
2240	94-95	0.1468263974816182
2240	96-97	0.028631613257395827
2240	98-99	0.030345967374607596
2240	100-101	0.07448804673896348
2241	1	0.016563801021383995
2241	2	0.10616881887842311
2241	3	0.038050312416693544
2241	4	0.024034231927892336
2241	5	0.0736687931765303
2241	6	0.03431881703581041
2241	7	0.03556339387897367
2241	8	0.049244532157892706
2241	9	0.03846168779471526
2241	10-11	0.06890421331147678
2241	12-13	0.045420937776597725
2241	14-15	0.030717934290606763
2241	16-17	0.06174072323520363
2241	18-19	0.03833451267572485
2241	20-21	0.046062239008477945
2241	22-23	0.04142170173064841
2241	24-25	0.06946019135283876
2241	26-27	0.054838853395935416
2241	28-29	0.056562069591677755
2241	30-31	0.047060691558471035
2241	32-33	0.054982857397213536
2241	34-35	0.03352519424512934
2241	36-37	0.02997084467349964
2241	38-39	0.060154241758823446
2241	40-41	0.0453096776311952
2241	42-43	0.07992567342621726
2241	44-45	0.053180712355384685
2241	46-47	0.038427960450043486
2241	48-49	0.07154958153398638
2241	50-51	0.04998852986069835
2241	52-53	0.05151299788980168
2241	54-55	0.05148507797878921
2241	56-57	0.02865013983053899
2241	58-59	0.03964069868403186
2241	60-61	0.03847963867563209
2241	62-63	-4.1437077727835003E-4
2241	64-65	0.036963350372346326
2241	66-67	0.0335063321196003
2241	68-69	0.05197276958964636
2241	70-71	0.04778468031958738
2241	72-73	0.0531785982296924
2241	74-75	0.029381918487032976
2241	76-77	0.0544148562097817
2241	78-79	0.05627279009766539
2241	80-81	0.010809464834480309
2241	82-83	0.031263431623955285
2241	84-85	0.03665818757511374
2241	86-87	0.046033308237234394
2241	88-89	0.0375349913198022
2241	90-91	0.01314324203494266
2241	92-93	0.08174134872651706
2241	94-95	0.1404166015054713
2241	96-97	0.05317259192483448
2241	98-99	-0.01789819197221476
2241	100-101	0.060170509907976566
2242	1	0.070713599269844
2242	2	0.06042020557317329
2242	3	0.02770274410260498
2242	4	0.05817690886777882
2242	5	0.040039684267853204
2242	6	0.04300480416796404
2242	7	0.10126046880847639
2242	8	0.05247887931822248
2242	9	0.06063164680826816
2242	10-11	0.06196248419788475
2242	12-13	0.05753095953841836
2242	14-15	0.04963399904127641
2242	16-17	0.043499582277803484
2242	18-19	0.05494962222434907
2242	20-21	0.03995212969689277
2242	22-23	0.04500459289781844
2242	24-25	0.06104178013676176
2242	26-27	0.049931904151840456
2242	28-29	0.051171249550201026
2242	30-31	0.02985941009137605
2242	32-33	0.05063656677719308
2242	34-35	0.04792118914932075
2242	36-37	0.04248957814274945
2242	38-39	0.03891207915460626
2242	40-41	0.04518994668047327
2242	42-43	0.07576582608979976
2242	44-45	0.04876425685378649
2242	46-47	0.06226524660029753
2242	48-49	0.08260588583146244
2242	50-51	0.08049208110161743
2242	52-53	0.07017073498616355
2242	54-55	0.06713662450041369
2242	56-57	0.032776166778035076
2242	58-59	0.08057875704514572
2242	60-61	0.04255856683145254
2242	62-63	0.04903441631047656
2242	64-65	0.06100754206600101
2242	66-67	0.021841129074985588
2242	68-69	0.042671089155604136
2242	70-71	0.08141027617798358
2242	72-73	0.06081443975306655
2242	74-75	0.05633530087412453
2242	76-77	0.096014572966439
2242	78-79	0.048358424697568125
2242	80-81	0.07158057351305303
2242	82-83	0.036958369693834925
2242	84-85	0.04689394584060835
2242	86-87	0.07898151330760328
2242	88-89	0.07419953908130594
2242	90-91	0.016509958193118734
2242	92-93	0.07597408835619746
2242	94-95	0.11529352707856333
2242	96-97	0.025554567904919168
2242	98-99	0.006785567403177595
2242	100-101	0.08416736730610808
2243	1	0.026759262766788083
2243	2	0.00724080459820442
2243	3	-0.02791210928324972
2243	4	-0.013050580275184132
2243	5	0.018104282786232773
2243	6	-0.012876419435770003
2243	7	-0.011692915187239805
2243	8	-0.0067314351293248365
2243	9	-0.022716496973274047
2243	10-11	0.00662235947132217
2243	12-13	-0.01735466405556707
2243	14-15	-0.027711188234853523
2243	16-17	0.013077424851744013
2243	18-19	-0.0035467774754209813
2243	20-21	-0.004067172094956106
2243	22-23	-0.015036754804626185
2243	24-25	0.003245611999247444
2243	26-27	0.00687637678199593
2243	28-29	-0.026151972268273482
2243	30-31	0.005041147807347102
2243	32-33	0.004497450957167359
2243	34-35	0.0027358317754675454
2243	36-37	-0.028705051346307187
2243	38-39	-0.010080469126194203
2243	40-41	-0.008137679425274769
2243	42-43	-0.0018856566112930295
2243	44-45	0.005956666736544491
2243	46-47	-0.0030340430572621813
2243	48-49	0.014756260881043204
2243	50-51	0.01970601727327903
2243	52-53	0.01754187759462411
2243	54-55	0.044850590537116375
2243	56-57	9.671018010308785E-4
2243	58-59	0.008595177827281475
2243	60-61	0.016032881506276908
2243	62-63	-0.005846827169179392
2243	64-65	0.022390419841492815
2243	66-67	-0.028543748133543545
2243	68-69	-0.003268231521857956
2243	70-71	0.012774939261497309
2243	72-73	0.002077033636552983
2243	74-75	0.0029198504539778014
2243	76-77	-0.0022233933769513214
2243	78-79	-0.008055817871387205
2243	80-81	-0.013175874565419576
2243	82-83	-0.018662650845612916
2243	84-85	0.004860727561855072
2243	86-87	0.03382852304526551
2243	88-89	0.02669198988661492
2243	90-91	-6.698661432054109E-4
2243	92-93	0.0661228788818633
2243	94-95	0.14499444528496497
2243	96-97	-0.04165134678230942
2243	98-99	-0.0857581030863841
2243	100-101	-1.069134933118221E-5
2244	1	0.03634460105843118
2244	2	0.049834935357239374
2244	3	0.021273849107835474
2244	4	0.06349603069951826
2244	5	0.04018429105501298
2244	6	0.044510159856585574
2244	7	0.023063683758863363
2244	8	0.03875742263678461
2244	9	0.03238427163624635
2244	10-11	0.04570168189173529
2244	12-13	0.03981114478960279
2244	14-15	0.01162425244441323
2244	16-17	0.058852051509965975
2244	18-19	0.04821650822301393
2244	20-21	0.03193064857764227
2244	22-23	0.031747342919004495
2244	24-25	0.049348130168063165
2244	26-27	0.05255832968094154
2244	28-29	0.05277572453729107
2244	30-31	0.04741563915777647
2244	32-33	0.05952106559885095
2244	34-35	0.07691769842742247
2244	36-37	0.03787127435669646
2244	38-39	0.0495529531426655
2244	40-41	0.04261304970023616
2244	42-43	0.0806007176920076
2244	44-45	0.07888358696587261
2244	46-47	0.0439272595640432
2244	48-49	0.0811307264734964
2244	50-51	0.07112183906705383
2244	52-53	0.06804435003624576
2244	54-55	0.09290828768018145
2244	56-57	0.017461588023245156
2244	58-59	0.05250062185871229
2244	60-61	0.036213878861985904
2244	62-63	0.04585877242010383
2244	64-65	0.05919624790368516
2244	66-67	0.03126700470395605
2244	68-69	0.07074845208714464
2244	70-71	0.055336228487540495
2244	72-73	0.03973473910428993
2244	74-75	0.036611701680428155
2244	76-77	0.08033635134164996
2244	78-79	0.06475582210792652
2244	80-81	0.027819994435851925
2244	82-83	0.042688269209904206
2244	84-85	0.06316200774034542
2244	86-87	0.10926459923108922
2244	88-89	0.05176864401965986
2244	90-91	0.08000384318820153
2244	92-93	0.07996896687424027
2244	94-95	0.13134433257515354
2244	96-97	0.05626000823551891
2244	98-99	-0.02154658454160341
2244	100-101	0.04174969403773332
2245	1	0.03400843165748313
2245	2	0.04047192159379165
2245	3	-0.023836238876825178
2245	4	0.014672871522989794
2245	5	0.01676645252683784
2245	6	0.01278326927022988
2245	7	-0.009676566222466931
2245	8	0.02117203026486436
2245	9	-0.004564652847165007
2245	10-11	0.01664414907808265
2245	12-13	0.00282061755169849
2245	14-15	-0.010077757610112315
2245	16-17	0.017047261691494953
2245	18-19	0.0016008528334268135
2245	20-21	-6.693722840722671E-4
2245	22-23	-0.009570783492605983
2245	24-25	0.02556559440316164
2245	26-27	0.02771786005985888
2245	28-29	0.009564828047203378
2245	30-31	0.03496738279376643
2245	32-33	0.03735227112337469
2245	34-35	0.01329791701136429
2245	36-37	-0.012644464075371786
2245	38-39	0.0049206504771319715
2245	40-41	-0.026642291192743528
2245	42-43	0.017612190648016224
2245	44-45	0.028045250000715782
2245	46-47	0.020322006101956447
2245	48-49	0.031474470742310245
2245	50-51	0.00344790677033302
2245	52-53	0.0017838422958860178
2245	54-55	0.05207864609921131
2245	56-57	-0.02426654646108517
2245	58-59	0.010238286345533254
2245	60-61	-0.017027628779544557
2245	62-63	-0.014094184704923407
2245	64-65	0.020622292949774135
2245	66-67	-0.028885912503739064
2245	68-69	0.040609791747797885
2245	70-71	0.009600888226323434
2245	72-73	-0.01753803283234845
2245	74-75	-0.00799636471144538
2245	76-77	0.03496945086726555
2245	78-79	0.03196299525119173
2245	80-81	-0.020419753365352733
2245	82-83	0.02186624127711667
2245	84-85	-0.01458633277374588
2245	86-87	0.06665151971528616
2245	88-89	0.028262086429634792
2245	90-91	-0.01111695732570439
2245	92-93	0.014090214912883425
2245	94-95	0.11346597641140477
2245	96-97	0.008628332816307704
2245	98-99	-0.036055680483336516
2245	100-101	0.07626819628011106
2246	1	0.056375521871949275
2246	2	0.018568723732705905
2246	3	-0.007816458702428974
2246	4	0.03467561071298775
2246	5	0.04355915236880037
2246	6	0.014142471777603305
2246	7	0.041434768901815744
2246	8	0.0428387887112649
2246	9	0.016584195946080627
2246	10-11	0.03827797791718268
2246	12-13	0.026111404925693193
2246	14-15	0.01882280392315039
2246	16-17	0.04384482953893354
2246	18-19	0.031904118555736716
2246	20-21	0.03939002495186372
2246	22-23	0.038486439211325774
2246	24-25	0.022926991882542325
2246	26-27	0.050648802562534456
2246	28-29	0.019876408943609647
2246	30-31	0.029055327594591063
2246	32-33	0.024307444022745983
2246	34-35	0.043309148364429007
2246	36-37	0.012766396140094116
2246	38-39	0.03429842889394763
2246	40-41	0.00840510474294831
2246	42-43	0.042407015820487004
2246	44-45	0.0646211962517782
2246	46-47	0.06874695315642754
2246	48-49	0.03620576410553866
2246	50-51	0.06590775193108556
2246	52-53	0.04770289338547684
2246	54-55	0.05153995685160595
2246	56-57	0.037644766486273795
2246	58-59	0.03508229797697737
2246	60-61	0.031173607478905296
2246	62-63	0.044122987716590956
2246	64-65	0.036454497885451076
2246	66-67	0.02309844772690184
2246	68-69	0.027686436689414506
2246	70-71	0.05696909226052327
2246	72-73	0.0516943487038688
2246	74-75	0.05085284569338455
2246	76-77	0.04927224020308785
2246	78-79	0.0705169015780811
2246	80-81	0.014158216367967214
2246	82-83	0.0404699640922388
2246	84-85	0.05592360160608223
2246	86-87	0.08030684786807996
2246	88-89	0.08285149557580951
2246	90-91	0.0328255155899555
2246	92-93	0.07710251755795383
2246	94-95	0.13502971068105296
2246	96-97	0.06881585095192833
2246	98-99	0.02416489988926429
2246	100-101	0.03514571277928269
2247	1	0.05458430178438789
2247	2	0.02127197406533554
2247	3	0.012887247895577048
2247	4	0.011651752088447154
2247	5	-2.8257169987710995E-4
2247	6	-0.010204725116643942
2247	7	0.003310054427323905
2247	8	0.0315422225256583
2247	9	0.03549795816459067
2247	10-11	0.023657163970568718
2247	12-13	0.015533082803138143
2247	14-15	0.024964575778788856
2247	16-17	0.013025378914058194
2247	18-19	0.010815568065360992
2247	20-21	9.531530022215406E-4
2247	22-23	0.0019710012195446325
2247	24-25	0.033321483226266935
2247	26-27	0.026514555845388088
2247	28-29	0.024664230359910277
2247	30-31	7.579983233370058E-4
2247	32-33	0.01593658373382567
2247	34-35	0.024979049819265242
2247	36-37	0.02135849899219977
2247	38-39	0.025870574304832417
2247	40-41	0.012986979891756789
2247	42-43	0.05643599600087157
2247	44-45	0.04486132974722068
2247	46-47	0.045515617187732005
2247	48-49	0.04696996790057284
2247	50-51	0.03730105607977663
2247	52-53	0.043837832519280084
2247	54-55	0.051329613136736896
2247	56-57	0.011508686127207568
2247	58-59	0.008927250256661523
2247	60-61	0.03529761721776481
2247	62-63	0.026604268718330104
2247	64-65	0.04241695700036274
2247	66-67	0.027895324797682974
2247	68-69	0.01544313453038626
2247	70-71	0.05697544129152732
2247	72-73	0.067286060466337
2247	74-75	0.031949240903010434
2247	76-77	0.07232705347493606
2247	78-79	0.03981075686818514
2247	80-81	0.032508302330093386
2247	82-83	0.04155948119250752
2247	84-85	0.02267200620179466
2247	86-87	0.06474571564481124
2247	88-89	0.055324025753748174
2247	90-91	0.0422224560128015
2247	92-93	0.09523426449792538
2247	94-95	0.12299763183985135
2247	96-97	0.059967695674636445
2247	98-99	0.029495938848036474
2247	100-101	0.06298524814380357
2248	1	0.05404920982962835
2248	2	0.02889004470191736
2248	3	0.03826534837969575
2248	4	0.009276788849248874
2248	5	0.0023249036823003166
2248	6	0.03606320011947162
2248	7	0.018757131774954416
2248	8	0.00849076757103262
2248	9	0.028944520577930177
2248	10-11	0.019082335062172717
2248	12-13	0.025850695351962827
2248	14-15	0.01840988515717612
2248	16-17	0.036902498662200856
2248	18-19	0.027967766852903253
2248	20-21	0.028595647898391974
2248	22-23	0.029088002238211175
2248	24-25	0.04125936247903894
2248	26-27	0.039255258404459425
2248	28-29	0.04525323295867878
2248	30-31	0.03401948553064216
2248	32-33	0.024101448137301418
2248	34-35	0.02892773460445852
2248	36-37	0.0389369734514986
2248	38-39	0.033336829954208724
2248	40-41	0.04154947009848087
2248	42-43	0.06383017742071928
2248	44-45	0.05977460227123288
2248	46-47	0.05183478156323673
2248	48-49	0.045959914325500506
2248	50-51	0.06315743233378868
2248	52-53	0.036760126813113914
2248	54-55	0.06973737340484121
2248	56-57	0.02581603356821205
2248	58-59	0.05201799199975454
2248	60-61	0.03907979496783298
2248	62-63	0.03649072472592252
2248	64-65	0.03470943501141477
2248	66-67	0.015323734222590701
2248	68-69	0.04265963334355405
2248	70-71	0.05787084984004309
2248	72-73	0.0426032358338162
2248	74-75	0.06872434211175715
2248	76-77	0.05912776740004233
2248	78-79	0.08387728892581947
2248	80-81	0.038792417527908185
2248	82-83	0.03768965577849315
2248	84-85	0.06058004876589962
2248	86-87	0.06537189727381332
2248	88-89	0.05366823297554646
2248	90-91	-0.006409494405012595
2248	92-93	0.09320466326391141
2248	94-95	0.12210864189895432
2248	96-97	0.08294583359363372
2248	98-99	0.035847547452370065
2248	100-101	0.061066708426849914
2249	1	0.027413318476710913
2249	2	0.05027670640784265
2249	3	0.018473027826459543
2249	4	-0.01224767114315739
2249	5	0.022480936140659935
2249	6	0.01030894887553302
2249	7	0.002219482158118069
2249	8	-0.013674464665854202
2249	9	0.012309394332298496
2249	10-11	0.011863223082535512
2249	12-13	0.012474290931095311
2249	14-15	0.004983986709966359
2249	16-17	0.027071835123010146
2249	18-19	0.012011492904413501
2249	20-21	0.005447055703278636
2249	22-23	0.0013521057668839376
2249	24-25	0.0154335262507459
2249	26-27	0.012106027585097934
2249	28-29	5.315564943728646E-4
2249	30-31	0.010059672303967204
2249	32-33	0.003933157486507355
2249	34-35	0.03062645421464083
2249	36-37	0.014196499571639265
2249	38-39	0.00810071967086401
2249	40-41	0.0019427567565912796
2249	42-43	0.032714466497502315
2249	44-45	0.04549012654584317
2249	46-47	0.035968975185433294
2249	48-49	0.0558051678710072
2249	50-51	0.03323600329638765
2249	52-53	0.03180759410171419
2249	54-55	0.03543874162880911
2249	56-57	0.024144109393098745
2249	58-59	0.044969699854966905
2249	60-61	0.0014159251298053732
2249	62-63	0.009161420004474508
2249	64-65	0.044586443777177465
2249	66-67	0.019256433662022232
2249	68-69	0.0417638968238947
2249	70-71	0.06633910430789314
2249	72-73	0.05339464584266551
2249	74-75	0.03490279945748398
2249	76-77	0.04946192225353485
2249	78-79	0.049055964896979276
2249	80-81	0.040213152583454814
2249	82-83	0.0158873967553248
2249	84-85	0.03897124008668129
2249	86-87	0.084477679054352
2249	88-89	0.06366494719446791
2249	90-91	0.01622758122341139
2249	92-93	0.08609122670686276
2249	94-95	0.10367242260518594
2249	96-97	0.03770913433154277
2249	98-99	0.013728709801618777
2249	100-101	0.05308636814378076
2250	1	0.009199100465274057
2250	2	-0.015072959678349207
2250	3	-0.039664025520075086
2250	4	0.003022350407569263
2250	5	-0.019476832150949974
2250	6	-0.01839052925697615
2250	7	-0.009612946264994093
2250	8	-0.0032662538047034673
2250	9	-0.008689391087166598
2250	10-11	-0.0390529761801659
2250	12-13	-0.026535413308828026
2250	14-15	-0.022986553459610093
2250	16-17	-0.005475555379909736
2250	18-19	-0.016700437671083534
2250	20-21	0.005228427475650221
2250	22-23	-0.011904014577275746
2250	24-25	-9.355340807530865E-4
2250	26-27	0.015135977304886694
2250	28-29	-0.004707200572312331
2250	30-31	0.002910109458589716
2250	32-33	0.011376625114323247
2250	34-35	0.03488893958077455
2250	36-37	-0.021022216350019107
2250	38-39	0.008826365162491356
2250	40-41	0.025113689304461673
2250	42-43	0.03132642133311947
2250	44-45	0.0369603171305215
2250	46-47	0.03453195826033806
2250	48-49	0.05882672212307938
2250	50-51	0.03577136487758281
2250	52-53	0.05845750152212048
2250	54-55	0.07949980889603125
2250	56-57	0.03020372873730537
2250	58-59	0.02040622597221642
2250	60-61	0.023225596313125152
2250	62-63	0.03150701955461699
2250	64-65	0.04692692552141153
2250	66-67	0.04497927190135442
2250	68-69	0.06605528691750351
2250	70-71	0.0612262835223234
2250	72-73	0.0595150245550613
2250	74-75	0.05039014771655559
2250	76-77	0.09688317964364046
2250	78-79	0.09912047262368162
2250	80-81	0.040454492422348665
2250	82-83	0.018960216422172493
2250	84-85	0.042319071036928335
2250	86-87	0.09491295850266113
2250	88-89	0.06629581262376405
2250	90-91	0.046537964036353685
2250	92-93	0.10843515407343318
2250	94-95	0.11582746828756285
2250	96-97	0.032572723402076065
2250	98-99	0.02327057146592182
2250	100-101	0.07642222439990576
2251	1	-0.005003981648940226
2251	2	0.014614130186856755
2251	3	-0.0019356570390769434
2251	4	0.03496271733578027
2251	5	0.028952288749856336
2251	6	-0.014465359028804414
2251	7	0.030100333057632156
2251	8	0.04462065614269051
2251	9	0.043880353796730276
2251	10-11	0.042930566922926516
2251	12-13	0.013798029948752344
2251	14-15	0.022316801708491596
2251	16-17	0.011868985429764223
2251	18-19	0.011930530140659812
2251	20-21	0.028969553107422996
2251	22-23	0.008712835012360642
2251	24-25	0.01770456809197185
2251	26-27	0.04084013387677743
2251	28-29	0.01747771791880126
2251	30-31	0.03114661995113721
2251	32-33	0.01498857680248733
2251	34-35	0.03177856892959596
2251	36-37	0.026206463601354812
2251	38-39	0.016146946213957847
2251	40-41	0.023988863381575243
2251	42-43	0.05551693761994869
2251	44-45	0.048162617868740654
2251	46-47	0.04332712899143587
2251	48-49	0.03767603013593401
2251	50-51	0.05859683666103166
2251	52-53	0.017822301180800082
2251	54-55	0.05165433535213282
2251	56-57	0.022329283801433064
2251	58-59	0.022179023482358673
2251	60-61	0.02046707615197363
2251	62-63	0.012885086144379443
2251	64-65	0.049551125580649114
2251	66-67	0.004612743913398276
2251	68-69	0.06005815112987278
2251	70-71	0.060176518259645206
2251	72-73	0.07102377478855004
2251	74-75	0.07159138220788464
2251	76-77	0.07114061118964798
2251	78-79	0.05405874919365772
2251	80-81	0.028025014117567082
2251	82-83	0.03470793752981649
2251	84-85	0.017806985293766786
2251	86-87	0.07377638557292698
2251	88-89	0.06604234017856925
2251	90-91	0.03747569428820441
2251	92-93	0.0824341857580535
2251	94-95	0.08079943739363671
2251	96-97	0.034325210648404436
2251	98-99	0.02405007994305919
2251	100-101	0.022926938970286415
2252	1	0.005482338565599321
2252	2	0.060092045583481024
2252	3	0.019107351428395702
2252	4	0.03174947736633982
2252	5	0.004035455312425995
2252	6	-0.004998516995669888
2252	7	0.04016193068063956
2252	8	0.016569023988921572
2252	9	0.012907503921802288
2252	10-11	0.021837117900460612
2252	12-13	0.012970464676783422
2252	14-15	0.03753980294866466
2252	16-17	0.008312666205547714
2252	18-19	0.022620549101802112
2252	20-21	0.033294492942538056
2252	22-23	0.010750660267568435
2252	24-25	0.028601053442649516
2252	26-27	0.0613394633533062
2252	28-29	0.036437207763732715
2252	30-31	0.05354348681828469
2252	32-33	0.06445345064312136
2252	34-35	0.05649485061810822
2252	36-37	0.05359060172744279
2252	38-39	0.05504204548181235
2252	40-41	0.04641581370673009
2252	42-43	0.08039653068544794
2252	44-45	0.06180403284774627
2252	46-47	0.06459024102776567
2252	48-49	0.06923908618296082
2252	50-51	0.049150077998838526
2252	52-53	0.0428242466659583
2252	54-55	0.09715145842351802
2252	56-57	0.03822601797873659
2252	58-59	0.06697019430037443
2252	60-61	0.06328591876409462
2252	62-63	0.045839438307005764
2252	64-65	0.07175554202445511
2252	66-67	0.04308597469487552
2252	68-69	0.10204868935291245
2252	70-71	0.06876342759345277
2252	72-73	0.08965858209744226
2252	74-75	0.06163547009811765
2252	76-77	0.10350340587077511
2252	78-79	0.11424886803897039
2252	80-81	0.0875841776711681
2252	82-83	0.08167021504624472
2252	84-85	0.08342848795902569
2252	86-87	0.1104175975931625
2252	88-89	0.10003657787841291
2252	90-91	0.07865351971681633
2252	92-93	0.13289531592989334
2252	94-95	0.1794255257782993
2252	96-97	0.06064672977795027
2252	98-99	0.048285233301648134
2252	100-101	0.0739858784527101
2253	1	0.07258954670044915
2253	2	0.08283894525925461
2253	3	0.04233175535932787
2253	4	0.04906246656775437
2253	5	0.05759523370954156
2253	6	0.055545986565256555
2253	7	0.04983188009299511
2253	8	0.014742571332568843
2253	9	0.02373632221469535
2253	10-11	0.056934952501997316
2253	12-13	0.03879985848129053
2253	14-15	0.03227169549978015
2253	16-17	0.04856303568738696
2253	18-19	0.06299387676694579
2253	20-21	0.058009295981655384
2253	22-23	0.043600144215680814
2253	24-25	0.05870742793332795
2253	26-27	0.06356139107436576
2253	28-29	0.05181553042702802
2253	30-31	0.0843219134156925
2253	32-33	0.06819886378479367
2253	34-35	0.05774114674125741
2253	36-37	0.04514065178354798
2253	38-39	0.08299163793117259
2253	40-41	0.06744192977950547
2253	42-43	0.08500560666000467
2253	44-45	0.09053259874632857
2253	46-47	0.08387000559690705
2253	48-49	0.0866211749303929
2253	50-51	0.07669890192498485
2253	52-53	0.06576367431725316
2253	54-55	0.09156569130899328
2253	56-57	0.04236432309074445
2253	58-59	0.08991215005642772
2253	60-61	0.07671214856875963
2253	62-63	0.06598962914750928
2253	64-65	0.09653965847382295
2253	66-67	0.07843559070166606
2253	68-69	0.09732133923263575
2253	70-71	0.10976549936325597
2253	72-73	0.11054354834709557
2253	74-75	0.10096766673802904
2253	76-77	0.12288753221452708
2253	78-79	0.1134833698785016
2253	80-81	0.09822596524875848
2253	82-83	0.08482897040895665
2253	84-85	0.0869953146918121
2253	86-87	0.16166716642005952
2253	88-89	0.117084420223307
2253	90-91	0.08593353539685467
2253	92-93	0.1164760827666882
2253	94-95	0.17741218640004774
2253	96-97	0.07816840227845034
2253	98-99	0.07538467448868147
2253	100-101	0.06552528447630834
2254	1	0.08483310271353162
2254	2	0.1200302797320063
2254	3	0.015271640102000106
2254	4	0.043769229131882526
2254	5	0.058273515359566375
2254	6	0.02320182678900551
2254	7	0.07115516133278277
2254	8	0.05210101430430569
2254	9	0.0617350426557266
2254	10-11	0.03879043084771894
2254	12-13	0.05433613003287263
2254	14-15	0.045582426088351724
2254	16-17	0.06390791404700025
2254	18-19	0.06297113412988864
2254	20-21	0.044494170264528066
2254	22-23	0.04298396865623033
2254	24-25	0.056615857394618274
2254	26-27	0.08125839875901875
2254	28-29	0.048280325885350805
2254	30-31	0.08116679284030681
2254	32-33	0.07845326582367562
2254	34-35	0.07786942234450578
2254	36-37	0.049066654892293116
2254	38-39	0.07864996784468303
2254	40-41	0.06974972994797213
2254	42-43	0.08465472810133434
2254	44-45	0.10858549935942818
2254	46-47	0.10273300846029798
2254	48-49	0.1088560930421778
2254	50-51	0.10297153420459182
2254	52-53	0.08352022629901512
2254	54-55	0.1261577422391511
2254	56-57	0.07786984891038884
2254	58-59	0.10051274987758774
2254	60-61	0.08141764454190081
2254	62-63	0.09238023351625202
2254	64-65	0.0963287985940795
2254	66-67	0.08228273179662438
2254	68-69	0.09318071306176279
2254	70-71	0.1129233950734374
2254	72-73	0.10202833329824301
2254	74-75	0.12403535928359588
2254	76-77	0.16009491651863073
2254	78-79	0.10426584922140592
2254	80-81	0.08972483610277493
2254	82-83	0.10752301884016902
2254	84-85	0.1155229180012256
2254	86-87	0.16768630872037704
2254	88-89	0.15520387657042534
2254	90-91	0.10807048655360063
2254	92-93	0.15557781318252495
2254	94-95	0.1841527127944076
2254	96-97	0.09818130026631167
2254	98-99	0.11360464020250305
2254	100-101	0.1363761671512691
2255	1	0.09539323496331065
2255	2	0.10133798177819386
2255	3	0.04987919329717272
2255	4	0.06470126463455017
2255	5	0.057218154080160843
2255	6	0.025505397211418313
2255	7	0.03825866753440721
2255	8	0.058299073118135425
2255	9	0.03902757314980221
2255	10-11	0.054773829075521974
2255	12-13	0.04699578103610946
2255	14-15	0.041955742053964684
2255	16-17	0.05877020237787889
2255	18-19	0.047662057642888556
2255	20-21	0.06870806493748915
2255	22-23	0.06513250779035218
2255	24-25	0.08233763052642473
2255	26-27	0.07766608026911825
2255	28-29	0.0908920284378425
2255	30-31	0.07949446564919782
2255	32-33	0.07818426660067956
2255	34-35	0.10171150559905584
2255	36-37	0.07148618827410758
2255	38-39	0.06902830301648066
2255	40-41	0.05031935315453495
2255	42-43	0.09073655071428277
2255	44-45	0.10218319310635593
2255	46-47	0.10362090585106642
2255	48-49	0.08489228274495986
2255	50-51	0.1049526367063649
2255	52-53	0.08699985642957841
2255	54-55	0.10037207911997115
2255	56-57	0.09763519249944608
2255	58-59	0.08562540905799665
2255	60-61	0.08737530118317949
2255	62-63	0.1051138122858788
2255	64-65	0.15240007494550412
2255	66-67	0.08955393266057854
2255	68-69	0.14250206989841985
2255	70-71	0.14414615928239272
2255	72-73	0.13967828162778773
2255	74-75	0.12123497285952567
2255	76-77	0.14561394153331975
2255	78-79	0.13766253523883165
2255	80-81	0.12876310504201172
2255	82-83	0.12723367285337872
2255	84-85	0.12209651816058908
2255	86-87	0.1443436070647124
2255	88-89	0.17349550706407513
2255	90-91	0.1277936496204788
2255	92-93	0.17342476183183209
2255	94-95	0.23949662479897427
2255	96-97	0.13829323998245258
2255	98-99	0.08585805130455526
2255	100-101	0.15360516764457088
2256	1	0.0035984473887182844
2256	2	0.05236107676847013
2256	3	0.019052231265661135
2256	4	0.026107820073796972
2256	5	0.04498260772560059
2256	6	0.027910665762689746
2256	7	0.054736917490913584
2256	8	0.034821823071183644
2256	9	0.023830257145789346
2256	10-11	0.025759859547441977
2256	12-13	0.04258146321159728
2256	14-15	0.028186092885782443
2256	16-17	0.05429695662515854
2256	18-19	0.05268090382880786
2256	20-21	0.033407241997956305
2256	22-23	0.06024570271656415
2256	24-25	0.053449141394423805
2256	26-27	0.06898646458316193
2256	28-29	0.07591516095823891
2256	30-31	0.07493040829922393
2256	32-33	0.06642868812259195
2256	34-35	0.07425457599440932
2256	36-37	0.045142135295130004
2256	38-39	0.07562104099516631
2256	40-41	0.07278195813128718
2256	42-43	0.09755008712223656
2256	44-45	0.09307770652768
2256	46-47	0.0636615484287617
2256	48-49	0.1041948109063
2256	50-51	0.09920862399466301
2256	52-53	0.07851981490377113
2256	54-55	0.09888362054821442
2256	56-57	0.040917449600222255
2256	58-59	0.09593146998856383
2256	60-61	0.07401140055672784
2256	62-63	0.085408820173555
2256	64-65	0.08034925013652128
2256	66-67	0.059294224247011584
2256	68-69	0.11290157799991363
2256	70-71	0.12285296737270102
2256	72-73	0.10444726893964429
2256	74-75	0.12131090503498854
2256	76-77	0.12467154617215215
2256	78-79	0.12206161244942848
2256	80-81	0.09161631953185179
2256	82-83	0.11567341183000224
2256	84-85	0.1019994844648977
2256	86-87	0.17530441616890613
2256	88-89	0.14765906867787493
2256	90-91	0.12235316244004224
2256	92-93	0.1557131198341608
2256	94-95	0.17337162213588897
2256	96-97	0.07780244621906007
2256	98-99	0.0903396524465947
2256	100-101	0.14221464433788356
2257	1	0.09955745395312476
2257	2	0.04005640505409502
2257	3	0.03554576127248765
2257	4	0.06876708472973547
2257	5	0.04166603937481739
2257	6	0.051631338249769954
2257	7	0.06020023810771136
2257	8	0.04297782497497593
2257	9	0.03277966792428799
2257	10-11	0.05641566734551162
2257	12-13	0.037068172989187076
2257	14-15	0.07034618727669795
2257	16-17	0.05805138884662853
2257	18-19	0.07353385255257905
2257	20-21	0.06420834349221138
2257	22-23	0.0725117557103232
2257	24-25	0.08733195826559381
2257	26-27	0.07245192399967237
2257	28-29	0.09450028478640604
2257	30-31	0.09005258833224161
2257	32-33	0.11472042362841961
2257	34-35	0.09177628947452376
2257	36-37	0.07379648847032172
2257	38-39	0.10665684858010138
2257	40-41	0.0879213437964168
2257	42-43	0.10584646988822044
2257	44-45	0.11146794849926778
2257	46-47	0.10432464230978411
2257	48-49	0.10190765268671242
2257	50-51	0.10339925644436221
2257	52-53	0.10175026375004848
2257	54-55	0.10186440828305621
2257	56-57	0.10934560237746638
2257	58-59	0.10398179888004933
2257	60-61	0.09218806760060261
2257	62-63	0.07424015406295581
2257	64-65	0.13949133924177914
2257	66-67	0.1298890577590015
2257	68-69	0.13153055111273915
2257	70-71	0.15253104057646993
2257	72-73	0.13790062754929266
2257	74-75	0.1458614985699498
2257	76-77	0.1703039972872631
2257	78-79	0.1423743211271784
2257	80-81	0.12280778044787155
2257	82-83	0.11583738844799996
2257	84-85	0.132716174641331
2257	86-87	0.17785154551592797
2257	88-89	0.16564418960784622
2257	90-91	0.1361036293791713
2257	92-93	0.19622908693931862
2257	94-95	0.18972571826832052
2257	96-97	0.1509026829744613
2257	98-99	0.1100914325383826
2257	100-101	0.14601228192613291
2258	1	-1.340498473823004E-4
2258	2	0.05428834378155756
2258	3	0.05822443481956441
2258	4	0.04341653743055218
2258	5	0.04195960634515217
2258	6	0.004677755896310032
2258	7	0.012774851413091426
2258	8	0.0474571903594736
2258	9	0.011513220827815474
2258	10-11	0.0488840316347634
2258	12-13	0.03543969227157362
2258	14-15	0.01944388364389482
2258	16-17	0.0491819624023222
2258	18-19	0.06406561210473427
2258	20-21	0.04338908085566828
2258	22-23	0.030241734061078773
2258	24-25	0.06066104807091932
2258	26-27	0.056294281701774196
2258	28-29	0.06747313168789759
2258	30-31	0.06849850683481407
2258	32-33	0.09560937589269969
2258	34-35	0.05321101317473165
2258	36-37	0.05582904573952874
2258	38-39	0.08109774498748124
2258	40-41	0.06450818294754868
2258	42-43	0.08101544270404304
2258	44-45	0.08534857119499861
2258	46-47	0.06362165393159813
2258	48-49	0.09745183532084667
2258	50-51	0.08933930898797371
2258	52-53	0.07912928627125382
2258	54-55	0.08123715919839469
2258	56-57	0.055281564907467384
2258	58-59	0.09823316506514601
2258	60-61	0.06937965332465978
2258	62-63	0.07513879606661078
2258	64-65	0.089059383005754
2258	66-67	0.06388655457304537
2258	68-69	0.10368935061886475
2258	70-71	0.09846306468041632
2258	72-73	0.11223583435986484
2258	74-75	0.11395197467682294
2258	76-77	0.12548468860090622
2258	78-79	0.11310337394752423
2258	80-81	0.09818489151663101
2258	82-83	0.12174842508209593
2258	84-85	0.1067182775405513
2258	86-87	0.1649042903215232
2258	88-89	0.13231909522179564
2258	90-91	0.11033403309797052
2258	92-93	0.14923767135707777
2258	94-95	0.19923962626059222
2258	96-97	0.10502032996965482
2258	98-99	0.06526901418282449
2258	100-101	0.09434357399361204
2259	1	-0.004267315732072063
2259	2	0.001665910804334203
2259	3	2.3876350851992356E-4
2259	4	0.0013613642354428634
2259	5	-0.006832483240209797
2259	6	-0.0020080327914655527
2259	7	-0.002091065892685151
2259	8	0.003476374425694928
2259	9	-2.9569135873686037E-4
2259	10-11	0.00612713583781499
2259	12-13	0.007173385173935287
2259	14-15	0.005041274331958334
2259	16-17	0.01821270658032148
2259	18-19	0.02850438402141009
2259	20-21	0.014062929405348257
2259	22-23	0.028792675656120537
2259	24-25	0.04330356505367661
2259	26-27	0.039273344445739156
2259	28-29	0.05626126112365171
2259	30-31	0.062244303035086546
2259	32-33	0.04720351527549127
2259	34-35	0.021035361798539043
2259	36-37	0.05350358926514076
2259	38-39	0.044785200988876284
2259	40-41	0.05036738070187852
2259	42-43	0.0717186229444664
2259	44-45	0.05805766745678653
2259	46-47	0.06659172893755994
2259	48-49	0.06312560287337732
2259	50-51	0.07427613124794874
2259	52-53	0.059569657411877586
2259	54-55	0.08965879445079139
2259	56-57	0.038311312085966165
2259	58-59	0.03271236958975976
2259	60-61	0.028563782903916035
2259	62-63	0.06854915932518679
2259	64-65	0.0970494550685359
2259	66-67	0.057770865805984783
2259	68-69	0.07739265038044607
2259	70-71	0.0743103615894185
2259	72-73	0.06818678616060225
2259	74-75	0.09164048573030925
2259	76-77	0.09815246485092644
2259	78-79	0.08783083654226687
2259	80-81	0.10099283584778362
2259	82-83	0.11683839257270279
2259	84-85	0.08782813826408642
2259	86-87	0.11137820139615684
2259	88-89	0.11408865953596603
2259	90-91	0.11530755831561379
2259	92-93	0.1460957587283076
2259	94-95	0.1582933141733136
2259	96-97	0.06716607836641941
2259	98-99	0.034841986647201395
2259	100-101	0.11639966621025621
2260	1	0.04090861722531258
2260	2	0.04488167890885819
2260	3	0.03767496252132929
2260	4	0.03029355388090238
2260	5	0.005829425919053222
2260	6	0.005453872493703216
2260	7	0.04674565181861112
2260	8	0.03206295266162584
2260	9	0.023391431936936158
2260	10-11	0.03340793110098872
2260	12-13	0.03377592032762777
2260	14-15	0.011750022031336016
2260	16-17	0.03956477639803069
2260	18-19	0.07226055456079195
2260	20-21	0.04098250149431948
2260	22-23	0.03227308080951019
2260	24-25	0.04173383192707547
2260	26-27	0.04647305854965822
2260	28-29	0.06494839239334027
2260	30-31	0.05090927802054068
2260	32-33	0.07330141263985723
2260	34-35	0.07408197622661561
2260	36-37	0.04368373616700438
2260	38-39	0.08908171405916221
2260	40-41	0.08718170873405029
2260	42-43	0.09825084723115651
2260	44-45	0.11992628975917086
2260	46-47	0.09200122264260813
2260	48-49	0.12023304808557356
2260	50-51	0.125134908737067
2260	52-53	0.08226619290569204
2260	54-55	0.10053914553938625
2260	56-57	0.08802404674352005
2260	58-59	0.1217694468874484
2260	60-61	0.09561092474912414
2260	62-63	0.078764877608819
2260	64-65	0.10586614335765177
2260	66-67	0.07460863732863743
2260	68-69	0.10371012883960873
2260	70-71	0.12256105462714828
2260	72-73	0.14179211146695536
2260	74-75	0.1346844772349911
2260	76-77	0.14133070142548831
2260	78-79	0.13342040355772156
2260	80-81	0.1311062723596379
2260	82-83	0.1444288921866601
2260	84-85	0.13674824370858119
2260	86-87	0.14180768713428193
2260	88-89	0.14071126562642178
2260	90-91	0.13173932011395095
2260	92-93	0.1513345693521586
2260	94-95	0.20036926479637884
2260	96-97	0.12040499921808845
2260	98-99	0.08745848212398499
2260	100-101	0.1090852718977331
2261	1	-0.03252346366383563
2261	2	-0.02387971732754579
2261	3	-0.02154251446484068
2261	4	-0.0042761196982255
2261	5	-0.013599096718088788
2261	6	-0.01188639067857622
2261	7	-0.009282414986898857
2261	8	-0.023097778753673026
2261	9	-0.015112804122239254
2261	10-11	-0.02985237054141976
2261	12-13	-0.03124388558043023
2261	14-15	-0.043134942815363786
2261	16-17	0.014437128106408181
2261	18-19	-0.019875876108535806
2261	20-21	-0.006533477499544915
2261	22-23	-0.03557587780163374
2261	24-25	0.014749994605693928
2261	26-27	0.006212056556606171
2261	28-29	0.033509872578086686
2261	30-31	0.019374323075140865
2261	32-33	0.027184563258956018
2261	34-35	0.0035425722435036278
2261	36-37	0.010075953211611477
2261	38-39	0.03782347480090209
2261	40-41	0.007360682024184939
2261	42-43	0.012812210546449876
2261	44-45	0.030129219758904924
2261	46-47	0.05069285586468908
2261	48-49	0.03505093322837638
2261	50-51	0.03761671156708957
2261	52-53	0.056453393621950454
2261	54-55	0.05966068666334223
2261	56-57	0.020551418980723213
2261	58-59	0.03053785529106534
2261	60-61	0.029132731728154226
2261	62-63	0.01896720543028607
2261	64-65	0.046935246166547984
2261	66-67	0.023797883515058516
2261	68-69	0.05685613837185599
2261	70-71	0.0807537892699699
2261	72-73	0.045453764158956744
2261	74-75	0.05599024476289571
2261	76-77	0.08726074817990082
2261	78-79	0.0668585449482606
2261	80-81	0.09754766220133604
2261	82-83	0.082626002046851
2261	84-85	0.06435011105217825
2261	86-87	0.12483122089260945
2261	88-89	0.09570780157302039
2261	90-91	0.051577721347975114
2261	92-93	0.13419410250913444
2261	94-95	0.1634781850892182
2261	96-97	0.03235171418535998
2261	98-99	0.02504462813163144
2261	100-101	0.08179713841141734
2262	1	0.019888789211712776
2262	2	0.05623500865093689
2262	3	0.03163416152471399
2262	4	0.031283734945354524
2262	5	0.021007705825866196
2262	6	0.036715093326151305
2262	7	0.06511388820425168
2262	8	0.052999229647831214
2262	9	0.04616982833910299
2262	10-11	0.03787197462393266
2262	12-13	0.03654222930891393
2262	14-15	0.06566481232648869
2262	16-17	0.0637200455349003
2262	18-19	0.048517015952903364
2262	20-21	0.050054672184096205
2262	22-23	0.046132559325315015
2262	24-25	0.07359170936656767
2262	26-27	0.06416837560714583
2262	28-29	0.0586506051290101
2262	30-31	0.08776046814512029
2262	32-33	0.08613634043712892
2262	34-35	0.08302583011253262
2262	36-37	0.08639689928899941
2262	38-39	0.09993942427904301
2262	40-41	0.07141838061127004
2262	42-43	0.11175703391582914
2262	44-45	0.1114471535645265
2262	46-47	0.12228172545345473
2262	48-49	0.1189235921840961
2262	50-51	0.10378045048303619
2262	52-53	0.11123373525647651
2262	54-55	0.10847204081024842
2262	56-57	0.09829598873330525
2262	58-59	0.10923213472664628
2262	60-61	0.08605282533955716
2262	62-63	0.10217126592684167
2262	64-65	0.12543971278508792
2262	66-67	0.09583375753426537
2262	68-69	0.10831863070767156
2262	70-71	0.15787210513952488
2262	72-73	0.14531516264585065
2262	74-75	0.15832165946997634
2262	76-77	0.16122378814370109
2262	78-79	0.15344140299023934
2262	80-81	0.13416168905532544
2262	82-83	0.1559696460150093
2262	84-85	0.14024257514019922
2262	86-87	0.1907835992819784
2262	88-89	0.15854052000623398
2262	90-91	0.15415011991446192
2262	92-93	0.18593658227656107
2262	94-95	0.23389017650472255
2262	96-97	0.15239644662575813
2262	98-99	0.10966405585622141
2262	100-101	0.18648257363743426
2263	1	0.024751200283510855
2263	2	0.025307208873407205
2263	3	0.03815292961012773
2263	4	0.04851200489599705
2263	5	0.041249672020491346
2263	6	0.07850990922580081
2263	7	0.06836760967403421
2263	8	0.055772798866939866
2263	9	0.0434702953168582
2263	10-11	0.06945726910443994
2263	12-13	0.044998707225879286
2263	14-15	0.05980888622265468
2263	16-17	0.0664324236195668
2263	18-19	0.07240096100482418
2263	20-21	0.04651716532291772
2263	22-23	0.06077442329106475
2263	24-25	0.08410781139105694
2263	26-27	0.07889521492747065
2263	28-29	0.09932722193779142
2263	30-31	0.08058706845538666
2263	32-33	0.09087689237411922
2263	34-35	0.09091805419953403
2263	36-37	0.08005305451424505
2263	38-39	0.07862981919522127
2263	40-41	0.08169003480618642
2263	42-43	0.12031572374831256
2263	44-45	0.10785355612615888
2263	46-47	0.08373567538861693
2263	48-49	0.10180404363352835
2263	50-51	0.09149251171812267
2263	52-53	0.11760889101964977
2263	54-55	0.12191359625695952
2263	56-57	0.11864170938202534
2263	58-59	0.10081882526821317
2263	60-61	0.08796745223340707
2263	62-63	0.1097047762698935
2263	64-65	0.1100341607263573
2263	66-67	0.08366056964312918
2263	68-69	0.10924866836795388
2263	70-71	0.14826944470016912
2263	72-73	0.13338915065782686
2263	74-75	0.15217402390734946
2263	76-77	0.17840026994147706
2263	78-79	0.15274967198962486
2263	80-81	0.16799219581982783
2263	82-83	0.13087141910867928
2263	84-85	0.1613125763332306
2263	86-87	0.17521642424303963
2263	88-89	0.17803477349150398
2263	90-91	0.14793121016150934
2263	92-93	0.18282528052470326
2263	94-95	0.2239778730048414
2263	96-97	0.15044012877367408
2263	98-99	0.10180378536423262
2263	100-101	0.16630832078671176
2264	1	0.02289431722557822
2264	2	0.035417937433763313
2264	3	0.062152267138429806
2264	4	0.05216294520390363
2264	5	0.05057011652276344
2264	6	0.04075007417809928
2264	7	0.053387081806498315
2264	8	0.04040381987427111
2264	9	0.07851618698123985
2264	10-11	0.05530006586213432
2264	12-13	0.04961020136435934
2264	14-15	0.05905685779292469
2264	16-17	0.07972593420002028
2264	18-19	0.08085459867782419
2264	20-21	0.05404035937018392
2264	22-23	0.06334241063570545
2264	24-25	0.0896815879526045
2264	26-27	0.08179376488159562
2264	28-29	0.07958564256396983
2264	30-31	0.08171620952384728
2264	32-33	0.0916069042784855
2264	34-35	0.099262758560684
2264	36-37	0.09426769052652162
2264	38-39	0.13327546774841892
2264	40-41	0.10401850175028926
2264	42-43	0.1331988039226104
2264	44-45	0.13584486934044548
2264	46-47	0.11438886154899564
2264	48-49	0.13152301965610746
2264	50-51	0.12162941421095042
2264	52-53	0.11252653013343661
2264	54-55	0.11456117932976184
2264	56-57	0.1076584124912614
2264	58-59	0.11821830780296239
2264	60-61	0.10045691441158056
2264	62-63	0.12016104947500139
2264	64-65	0.14991157702093716
2264	66-67	0.08335511981503885
2264	68-69	0.1366295476225261
2264	70-71	0.13746155943379534
2264	72-73	0.1290480280028774
2264	74-75	0.13749207258042162
2264	76-77	0.178621429135859
2264	78-79	0.1533999552660532
2264	80-81	0.1629381601108193
2264	82-83	0.14217623406142366
2264	84-85	0.13454628165052185
2264	86-87	0.1891255144732824
2264	88-89	0.19610097685264094
2264	90-91	0.16761510657434542
2264	92-93	0.21449854294925075
2264	94-95	0.21889912965330893
2264	96-97	0.1655220388753733
2264	98-99	0.12084222434422287
2264	100-101	0.20001339300632992
2265	1	0.02592314284625985
2265	2	0.0033032394997221104
2265	3	-2.8681849150302696E-4
2265	4	0.013947902326655992
2265	5	0.011329850978249567
2265	6	0.024139328835893537
2265	7	0.028281231165600218
2265	8	0.0034790176715091548
2265	9	5.658571586408812E-4
2265	10-11	0.027308424584980173
2265	12-13	0.034775516981611077
2265	14-15	0.019689422593010875
2265	16-17	0.0417071969900249
2265	18-19	0.04451824720982245
2265	20-21	0.05228085694327689
2265	22-23	0.052248757958608394
2265	24-25	0.07604709673505283
2265	26-27	0.06547518873060909
2265	28-29	0.06174440026382655
2265	30-31	0.08389696230682375
2265	32-33	0.09904494057548163
2265	34-35	0.057040923761263684
2265	36-37	0.07760659974631778
2265	38-39	0.08045748643558426
2265	40-41	0.07611790946636887
2265	42-43	0.08806202376523231
2265	44-45	0.10023191992100067
2265	46-47	0.09341991026686713
2265	48-49	0.09903243274751361
2265	50-51	0.09066480077029837
2265	52-53	0.07353885151653117
2265	54-55	0.092502877073116
2265	56-57	0.08154770207249129
2265	58-59	0.0750026131662338
2265	60-61	0.07294319124102344
2265	62-63	0.05775672744664462
2265	64-65	0.11609787198809585
2265	66-67	0.06345835153697976
2265	68-69	0.14400273163768418
2265	70-71	0.11587977520066062
2265	72-73	0.10046093286879909
2265	74-75	0.1117592582353808
2265	76-77	0.11949232185207848
2265	78-79	0.12311187485310882
2265	80-81	0.13293653786640647
2265	82-83	0.11172364958365932
2265	84-85	0.08894049901537215
2265	86-87	0.16354396978940144
2265	88-89	0.10544170789223983
2265	90-91	0.12044626351242016
2265	92-93	0.15765750293689962
2265	94-95	0.1584267497728291
2265	96-97	0.09013482313174848
2265	98-99	0.08217022557308695
2265	100-101	0.13228504988504852
2266	1	0.035595963188299606
2266	2	0.03411345759483453
2266	3	0.0630903292373759
2266	4	0.06981449001789741
2266	5	0.03275133382393136
2266	6	0.04519462756361747
2266	7	0.026700069422822992
2266	8	0.025252026225480506
2266	9	0.030038457874070446
2266	10-11	0.03392774138404775
2266	12-13	0.026920194557725097
2266	14-15	0.04918878854179809
2266	16-17	0.06434832769802057
2266	18-19	0.06004664797057302
2266	20-21	0.036392942493193914
2266	22-23	0.06544107098223151
2266	24-25	0.07468193518093358
2266	26-27	0.1017952217797955
2266	28-29	0.07422586905119744
2266	30-31	0.06794430711556743
2266	32-33	0.10609835935874656
2266	34-35	0.08665905009975461
2266	36-37	0.0729987354877224
2266	38-39	0.09762154669043355
2266	40-41	0.075443447062014
2266	42-43	0.1088501030937934
2266	44-45	0.11239924194470063
2266	46-47	0.11292961093988652
2266	48-49	0.09018574503368626
2266	50-51	0.1227736670334636
2266	52-53	0.10355726578572444
2266	54-55	0.1205399303010708
2266	56-57	0.10256953957123471
2266	58-59	0.09755076864979628
2266	60-61	0.08463981979929969
2266	62-63	0.07370497659267983
2266	64-65	0.09959199989395273
2266	66-67	0.08339590902990324
2266	68-69	0.12350616035219986
2266	70-71	0.12956097857128412
2266	72-73	0.12730783572717286
2266	74-75	0.135552696753507
2266	76-77	0.16723476126084336
2266	78-79	0.15221453310252286
2266	80-81	0.1465791154753333
2266	82-83	0.16315816484637935
2266	84-85	0.1395874639476773
2266	86-87	0.22109080495932432
2266	88-89	0.17349927389413722
2266	90-91	0.14581979592522742
2266	92-93	0.20971482505012773
2266	94-95	0.2227837806548223
2266	96-97	0.1350421982773966
2266	98-99	0.12215717058889908
2266	100-101	0.16250819526436544
2267	1	0.06902440552567413
2267	2	0.006491156056334546
2267	3	0.044637673736772854
2267	4	0.018475990064629855
2267	5	0.04376292374576707
2267	6	0.002718172264764007
2267	7	0.013240585928933513
2267	8	0.03901763170103578
2267	9	0.038416414303704016
2267	10-11	0.03747104635294107
2267	12-13	0.01691342951571073
2267	14-15	0.03630683420005454
2267	16-17	0.05082502113965859
2267	18-19	0.06250174425237986
2267	20-21	0.03263274878195688
2267	22-23	0.03843952508061932
2267	24-25	0.08904747899646281
2267	26-27	0.06593361256548746
2267	28-29	0.07985987002987827
2267	30-31	0.06342662388450293
2267	32-33	0.06354333043899629
2267	34-35	0.05874461527817232
2267	36-37	0.05847346570350709
2267	38-39	0.08150370682071184
2267	40-41	0.08868807386056687
2267	42-43	0.1262099203852145
2267	44-45	0.11502943429375279
2267	46-47	0.1087585602457608
2267	48-49	0.09881613803256784
2267	50-51	0.09060176263586328
2267	52-53	0.1109750158726257
2267	54-55	0.10386342066964716
2267	56-57	0.08370529420435702
2267	58-59	0.1327776855122167
2267	60-61	0.08612787304421232
2267	62-63	0.06879369578247463
2267	64-65	0.09039536840802498
2267	66-67	0.09495298405610697
2267	68-69	0.13370203316918605
2267	70-71	0.13404395466086783
2267	72-73	0.1360715964585424
2267	74-75	0.15492948582092225
2267	76-77	0.1559548312002761
2267	78-79	0.10591866114949511
2267	80-81	0.13613423402332359
2267	82-83	0.1267417952919132
2267	84-85	0.13539223918027687
2267	86-87	0.19565151163234873
2267	88-89	0.1530258918684737
2267	90-91	0.12963791653479007
2267	92-93	0.18970256174650757
2267	94-95	0.19664885529628862
2267	96-97	0.1257477698950069
2267	98-99	0.14007294384303037
2267	100-101	0.15074628785361455
2268	1	0.04720945918009534
2268	2	-0.0013926326273363543
2268	3	0.025351642808800534
2268	4	0.0444258025521691
2268	5	0.0029797846178922782
2268	6	0.0012766233833261253
2268	7	0.028199434676501767
2268	8	-0.009862855361447487
2268	9	-0.003258249892489573
2268	10-11	-5.208513709717977E-4
2268	12-13	-0.005346900624708439
2268	14-15	0.016473793462445485
2268	16-17	0.04107146465455003
2268	18-19	0.027490822122302916
2268	20-21	0.02396023178395268
2268	22-23	0.02555090434674412
2268	24-25	0.04248225973759645
2268	26-27	0.026601082087331918
2268	28-29	0.049678739311239895
2268	30-31	0.04507641120400763
2268	32-33	0.054230378189295436
2268	34-35	0.04980338699900244
2268	36-37	0.04155119129775642
2268	38-39	0.08024523961430674
2268	40-41	0.06468732931647025
2268	42-43	0.08001921435708681
2268	44-45	0.09628100748430768
2268	46-47	0.08156704424141736
2268	48-49	0.08444493586252122
2268	50-51	0.056022936318477434
2268	52-53	0.07341712584199911
2268	54-55	0.06665643957420997
2268	56-57	0.042914349580293276
2268	58-59	0.0626847189527453
2268	60-61	0.05627415621147236
2268	62-63	0.061450125314152615
2268	64-65	0.09496496676334232
2268	66-67	0.06330777102955665
2268	68-69	0.09477152424396706
2268	70-71	0.07824049736640148
2268	72-73	0.05389047825619997
2268	74-75	0.08907472497919855
2268	76-77	0.08720444777466696
2268	78-79	0.12437398705930036
2268	80-81	0.08524992277401111
2268	82-83	0.10234286062747344
2268	84-85	0.08684804137452318
2268	86-87	0.12677132489621812
2268	88-89	0.12824880688256002
2268	90-91	0.10061515418242095
2268	92-93	0.14509581328094612
2268	94-95	0.17701155558815884
2268	96-97	0.0933322057925281
2268	98-99	0.05942769652224911
2268	100-101	0.1009024641349896
2269	1	-0.013180007448461595
2269	2	0.034315498204996686
2269	3	0.050900545757563975
2269	4	0.02984412264072489
2269	5	-0.00799352255886987
2269	6	0.012935476807648172
2269	7	0.041078626179398725
2269	8	0.04377241549038757
2269	9	0.030341518789313682
2269	10-11	0.026174432969057193
2269	12-13	0.024041115862907247
2269	14-15	0.04465971153064885
2269	16-17	0.07625188698010277
2269	18-19	0.05624996817127226
2269	20-21	0.04724420693067799
2269	22-23	0.044462520960337315
2269	24-25	0.0566498107239255
2269	26-27	0.06918249995604953
2269	28-29	0.0702018935654607
2269	30-31	0.08230602715462254
2269	32-33	0.07212186341640603
2269	34-35	0.09585189786214698
2269	36-37	0.09225994032323115
2269	38-39	0.09469195784306805
2269	40-41	0.05973478962187073
2269	42-43	0.10688020714470525
2269	44-45	0.09500691275320605
2269	46-47	0.10764288164063629
2269	48-49	0.11991938816262149
2269	50-51	0.11619051048566575
2269	52-53	0.07267030750711001
2269	54-55	0.09056215476818608
2269	56-57	0.07153946919375898
2269	58-59	0.06778345208583403
2269	60-61	0.06248269955146668
2269	62-63	0.05437642488712413
2269	64-65	0.08980986701858029
2269	66-67	0.08563519245920759
2269	68-69	0.123051568979335
2269	70-71	0.11127630335156624
2269	72-73	0.11154866813448194
2269	74-75	0.1353001459908043
2269	76-77	0.12537026316338995
2269	78-79	0.11172222748242433
2269	80-81	0.11849547066272947
2269	82-83	0.1324985022541938
2269	84-85	0.12204360429855399
2269	86-87	0.1574564311168487
2269	88-89	0.14625746495720193
2269	90-91	0.1535983594164918
2269	92-93	0.1671768582521338
2269	94-95	0.20215038334195867
2269	96-97	0.09997131569666351
2269	98-99	0.10609494208097203
2269	100-101	0.15230514445115517
2270	1	-0.08564270099387983
2270	2	-0.025550339689701218
2270	3	0.02698784978780111
2270	4	-0.04070165427799566
2270	5	-0.006244717063196958
2270	6	-0.03912957910572601
2270	7	-0.031545702277284704
2270	8	0.023429609260041673
2270	9	-0.0021915474698204207
2270	10-11	0.02596188243477826
2270	12-13	0.041916747291303125
2270	14-15	0.020823620404378573
2270	16-17	0.02087346521611977
2270	18-19	0.04679601397669586
2270	20-21	0.045514605954743104
2270	22-23	-0.008539418925138875
2270	24-25	0.053599195399449684
2270	26-27	0.02297865716689529
2270	28-29	0.02314629137406854
2270	30-31	0.07431992900893647
2270	32-33	0.06573315419589676
2270	34-35	0.044834565557934525
2270	36-37	0.07545505628104365
2270	38-39	0.08492643148782975
2270	40-41	0.06326633574632012
2270	42-43	0.10276858541810441
2270	44-45	0.07562367826461269
2270	46-47	0.11499705646365754
2270	48-49	0.09633019544360621
2270	50-51	0.0897554391887283
2270	52-53	0.060164252205282764
2270	54-55	0.0848911218386732
2270	56-57	0.061674007288125665
2270	58-59	0.11713413755266089
2270	60-61	0.07307176957122863
2270	62-63	0.10421025912592086
2270	64-65	0.12943672739610435
2270	66-67	0.06765277771399525
2270	68-69	0.09636366341344171
2270	70-71	0.11430128276445117
2270	72-73	0.09937561636986203
2270	74-75	0.13797892711390602
2270	76-77	0.15017861636901841
2270	78-79	0.12613869653674925
2270	80-81	0.12129308492610136
2270	82-83	0.14999054083725127
2270	84-85	0.13036607574808556
2270	86-87	0.14669287188306868
2270	88-89	0.13522345327740481
2270	90-91	0.18358738110126893
2270	92-93	0.19207309880010115
2270	94-95	0.18794736299557258
2270	96-97	0.07535909308622735
2270	98-99	0.06328070570865663
2270	100-101	0.15798686177016918
>>END_MODULE
>>Per sequence quality scores	pass
#Quality	Count
11	37.0
12	612.0
13	2714.0
14	6103.0
15	10113.0
16	14246.0
17	19955.0
18	28173.0
19	46531.0
20	77533.0
21	120170.0
22	160180.0
23	234626.0
24	345158.0
25	488411.0
26	569794.0
27	612274.0
28	628245.0
29	704588.0
30	813087.0
31	1035027.0
32	1328256.0
33	1940030.0
34	3218069.0
35	7943198.0
36	4.871156E7
37	1.8120235E7
>>END_MODULE
>>Per base sequence content	warn
#Base	G	A	T	C
1	33.17222728104416	13.428683958816515	9.749076769778718	43.65001199036061
2	35.38665098854578	17.831641781320382	19.14774019353211	27.633967036601724
3	28.059147568911047	18.4219801484653	19.031180520454445	34.487691762169206
4	34.621958231304184	19.35787577100773	15.928956453638307	30.09120954404978
5	33.31378225109782	21.439154899508893	15.73658957565846	29.510473273734828
6	30.814205693533818	23.551141422672703	14.481667524784903	31.15298535900857
7	27.666771123560007	16.70755871668266	23.695052692650673	31.930617467106657
8	29.72395947962508	16.00116950506258	18.422860320826544	35.8520106944858
9	31.749528055928128	16.092937539968176	19.669510274209053	32.48802412989464
10-11	31.43934704258581	20.463043651544837	15.81899031055029	32.278618995319064
12-13	30.854904287360284	16.563884201577174	17.56573463581237	35.01547687525017
14-15	31.95509215438176	18.302624822603118	18.11302637893809	31.629256644077035
16-17	31.14199989091398	18.275550719523263	18.03941389261542	32.54303549694734
18-19	31.84544714485545	18.312484530574125	17.047136683473703	32.794931641096724
20-21	32.535700468975335	18.274572407776162	17.48307859564486	31.706648527603644
22-23	32.016604633400675	18.3600267021631	17.845725242743704	31.77764342169252
24-25	32.12146612357857	18.80355831913078	17.803752844504153	31.271222712786496
26-27	32.58127441404976	19.148441007171936	17.33885252436929	30.931432054409015
28-29	32.77462632383238	19.1657227713883	16.984840182191665	31.074810722587653
30-31	33.00179525715493	19.080477815981922	16.856930553090237	31.06079637377291
32-33	32.42556944104945	18.691368130204886	17.618425717871446	31.26463671087422
34-35	32.41605275369024	20.370177471983556	17.06738639597452	30.146383378351686
36-37	31.796880239420023	19.58119413843559	17.52202315398617	31.09990246815822
38-39	32.069332234487725	19.402997795632565	17.642807543188756	30.884862426690958
40-41	32.73426088274979	19.693165480402765	17.18062692242169	30.39194671442575
42-43	32.671516419441275	19.31907355359343	17.049633607302745	30.95977641966255
44-45	33.17603341420718	18.77208951833251	17.49410044291206	30.55777662454825
46-47	32.44708466874555	18.940460543323994	17.85769429866006	30.754760489270396
48-49	32.57640129963563	20.055159415346814	17.600715583960643	29.76772370105692
50-51	33.96330807445436	19.46024330015062	17.19277884243558	29.383669782959448
52-53	33.620998656859285	20.02777728723063	16.501281412071922	29.849942643838162
54-55	33.54554145315444	19.489859805218725	17.109294501141072	29.855304240485758
56-57	33.97455969950414	19.815324957442005	16.57233365743834	29.637781685615515
58-59	35.67781687419406	19.134057311343874	16.221870152004662	28.966255662457407
60-61	34.96226834334368	19.12677584270043	16.907154715909332	29.003801098046555
62-63	35.34907336284683	19.253047710003166	17.18564962953035	28.212229297619658
64-65	35.88325469386231	19.46387104286902	17.06749982027061	27.585374442998056
66-67	34.96517815290193	20.079669405892194	16.128843831164595	28.826308610041284
68-69	35.64762179865464	19.3135214159333	16.432003666796195	28.606853118615867
70-71	35.14346004522569	19.440316591764635	16.305526937476337	29.110696425533337
72-73	35.37771418329254	19.951658208376944	16.210242100197117	28.460385508133395
74-75	36.15873095210741	19.060757380487026	16.496263994637104	28.284247672768455
76-77	35.869184312443664	18.944333050124516	16.435351491752986	28.751131145678833
78-79	36.190335667082756	19.378831538806583	17.024877716686426	27.40595507742423
80-81	35.55403441899251	20.01685294510065	16.377192176333878	28.051920459572973
82-83	35.90338400194241	19.732573306682472	16.966833360153885	27.397209331221227
84-85	36.210695644938404	19.8302525692687	16.558003080064353	27.40104870572855
86-87	36.01997801041172	20.449606467011787	16.450368609084123	27.080046913492374
88-89	36.72393653438079	20.550816069360867	17.07323350000058	25.65201389625776
90-91	36.8422151719368	21.24286505020019	16.841931383303947	25.07298839455907
92-93	36.65085371122597	21.645495896896673	16.554111917151562	25.149538474725798
94-95	36.66735287646132	21.501788491639935	15.99372905052913	25.837129581369616
96-97	36.76365551953747	21.649526124036896	16.455818586944186	25.13099976948145
98-99	37.4772304341009	21.853761803605938	16.720506979401446	23.94850078289171
100-101	38.09148874394052	21.637428249009105	16.602554373705924	23.668528633344447
>>END_MODULE
>>Per sequence GC content	fail
#GC Content	Count
0	217.0
1	180.0
2	139.0
3	156.5
4	228.5
5	308.0
6	341.0
7	367.5
8	445.0
9	493.5
10	488.5
11	520.0
12	562.5
13	602.0
14	619.0
15	635.0
16	712.5
17	802.0
18	878.0
19	1018.5
20	1266.5
21	1604.0
22	2076.5
23	2673.0
24	3464.0
25	4540.0
26	5872.5
27	7538.5
28	9462.5
29	11498.0
30	13792.0
31	16404.5
32	20826.5
33	27249.0
34	32530.5
35	37531.5
36	46982.0
37	59273.5
38	73113.0
39	82051.5
40	89740.5
41	99302.0
42	126044.5
43	227858.5
44	483974.0
45	1047973.5
46	1434600.0
47	1735811.5
48	2001011.0
49	2057463.0
50	2220404.5
51	2440345.5
52	2529722.5
53	2529958.0
54	2644648.5
55	2737257.5
56	3088360.5
57	3149528.0
58	3105293.0
59	3162850.0
60	2854223.5
61	3030526.0
62	2926917.5
63	2212815.5
64	1793185.0
65	1817749.5
66	1911129.0
67	1720959.5
68	1487786.0
69	1619881.0
70	1924984.5
71	1812738.5
72	1439010.5
73	1377795.5
74	1506920.0
75	1269833.0
76	1164116.0
77	1263869.0
78	1296351.5
79	1452005.5
80	1672079.0
81	1686713.5
82	1649399.5
83	1732892.5
84	1291310.5
85	892605.0
86	1056182.0
87	943233.0
88	650189.0
89	540817.0
90	515539.5
91	443485.0
92	265254.0
93	129623.0
94	91585.5
95	82312.0
96	77360.0
97	63342.0
98	39985.0
99	23027.5
100	38247.5
>>END_MODULE
>>Per base N content	pass
#Base	N-Count
1	0.05804499195189663
2	1.2617728424616385E-4
3	0.0025109279564986607
4	0.0
5	0.008350642084655208
6	0.00422235075736481
7	0.0011677134123872254
8	1.9041299258966543E-4
9	0.002009660018175264
10-11	0.00844183384917857
12-13	0.002397368400677113
14-15	0.0029554161169112834
16-17	2.2941324408393428E-5
18-19	0.0033677864231521555
20-21	0.0023618093478441037
22-23	0.0011115071675866614
24-25	7.627990365790815E-5
26-27	0.0017613201814544056
28-29	8.41373072677829E-4
30-31	5.677977791077374E-5
32-33	1.720599330629507E-5
34-35	4.358851637594751E-5
36-37	0.0020125276837263135
38-39	0.00436229283625601
40-41	0.0022189996034018542
42-43	0.00171084926775594
44-45	6.406364841043864E-4
46-47	0.0017980263005078349
48-49	3.8541425006100954E-4
50-51	0.0016764372811433495
52-53	0.0034704488498797158
54-55	0.0026617671644838473
56-57	0.0016253928343346743
58-59	0.006852000067676907
60-61	0.004720177497026948
62-63	0.008734335735385589
64-65	0.007116398831483641
66-67	0.006380555851084422
68-69	0.0035507434853090927
70-71	1.800893966058884E-4
72-73	0.008196361678008761
74-75	0.01018766863665731
76-77	0.0027271499390477687
78-79	0.005537462179075964
80-81	7.92049225199783E-4
82-83	8.648879301964322E-4
84-85	2.603840320352654E-4
86-87	0.004103629403551374
88-89	0.002213264272299756
90-91	0.0015680395233136908
92-93	0.010382096361018446
94-95	0.016212633959411634
96-97	0.009251662600794859
98-99	0.0035278021609006995
100-101	0.008780791917312585
>>END_MODULE
>>Sequence Length Distribution	pass
#Length	Count
101	8.7178925E7
>>END_MODULE
>>Sequence Duplication Levels	fail
#Total Deduplicated Percentage	6.695779218395384
#Duplication Level	Percentage of deduplicated	Percentage of total
1	83.09997898779564	5.564191123555751
2	7.27732694287938	0.9745474901920114
3	2.747976133890009	0.5519952446984164
4	1.520431038078268	0.4072188219107115
5	0.9110873722596561	0.3050219946659332
6	0.6717043061554616	0.26985502404374584
7	0.45599023262646016	0.213724694638807
8	0.37739996493455613	0.2021589473785558
9	0.31513830164508094	0.18990868419679938
>10	2.0792486208551098	2.7029683147674324
>50	0.22086482656064546	1.0353797648170433
>100	0.17721927207061974	2.4289224110469263
>500	0.029819333773606838	1.4194614260593534
>1k	0.05343579064164962	8.844781852151904
>5k	0.02515028556009671	12.084456848132964
>10k+	0.03722859027390337	62.80540735774365
>>END_MODULE
>>Overrepresented sequences	warn
#Sequence	Count	Percentage	Possible Source
CCTGCCAGTAGCATATGCTTGTCTCAAAGATTAAGCCATGCATGTCTAAG	448667	0.5146507599170327	No Hit
CCTCACCCGGCCCGGACACGGACAGGATTGACAGATTGATAGCTCTTTCT	390287	0.4476850339689323	No Hit
GGAGTCTAACACGTGCGCGAGTCGGGGGCTCGCACGAAAGCCGCCGTGGC	308866	0.35428975523614226	No Hit
TCCTGCCAGTAGCATATGCTTGTCTCAAAGATTAAGCCATGCATGTCTAA	233500	0.26783996246799324	No Hit
AAGGAGTCTAACACGTGCGCGAGTCGGGGGCTCGCACGAAAGCCGCCGTG	221488	0.25406140302831215	No Hit
GACAGGTTAGTTTTACCCTACTGATGATGTGTTGTTGCCATGGTAATCCT	188410	0.2161187465892703	No Hit
CTCACCCGGCCCGGACACGGACAGGATTGACAGATTGATAGCTCTTTCTC	167109	0.19168508902811088	No Hit
GACTAATCGAACCATCTAGTAGCTGGTTCCCTCCGAAGTTTCCCTCAGGA	165064	0.18933933860735264	No Hit
CAGATCAGACGTGGCGACCCGCTGAATTTAAGCATATTAGTCAGCGGAGG	161061	0.18474763252701268	No Hit
GTCTGGTGCCAGCAGCCGCGGTAATTCCAGCTCCAATAGCGTATATTAAA	158848	0.18220917498122394	No Hit
GTTAGTTTTACCCTACTGATGATGTGTTGTTGCCATGGTAATCCTGCTCA	154971	0.1777619992446569	No Hit
CTCGGGCCGATCGCACGCCCCCCGTGGCGGCGACGACCCATTCGAACGTC	140918	0.16164227764909925	No Hit
GTAACAACTCACCTGCCGAATCAACTAGCCCTGAAAATGGATGGCGCTGG	125780	0.14427798920438628	No Hit
GTCGGAATCCGCTAAGGAGTGTGTAACAACTCACCTGCCGAATCAACTAG	124254	0.14252756615202583	No Hit
CTCTGGTGGAGGTCCGTAGCGGTCCTGACGTGCAAATCGGTCGTCCGACC	117130	0.1343558663977561	No Hit
CAACTTTCGATGGTAGTCGCCGTGCCTACCATGGTGACCACGGGTGACGG	113506	0.13019889841495522	No Hit
CGGGCGCTGACCCCCTTCGCGGGGGGGATGCGTGCATTTATCAGATCAAA	113372	0.13004519154141897	No Hit
GTCGGAGGTTCGAAGACGATCAGATACCGTCGTAGTTCCGACCATAAACG	106796	0.12250208407593922	No Hit
GTTTTACCCTACTGATGATGTGTTGTTGCCATGGTAATCCTGCTCAGTAC	103746	0.11900353210365924	No Hit
CTTTTGGTAAGCAGAACTGGCGCTGCGGGATGAACCGAACGCCGGGTTAA	101046	0.1159064533085261	No Hit
GGAGTGTGTAACAACTCACCTGCCGAATCAACTAGCCCTGAAAATGGATG	100882	0.11571833444837729	No Hit
GGACGGTGGCCATGGAAGTCGGAATCCGCTAAGGAGTGTGTAACAACTCA	99399	0.11401723524349491	No Hit
GTCTAACACGTGCGCGAGTCGGGGGCTCGCACGAAAGCCGCCGTGGCGCA	98255	0.1127049914873348	No Hit
CGCCCCGCTCCCCGCCCCCGGAGCCCCGCGGACGCTACGCCGCGACGAGT	98121	0.11255128461379858	No Hit
CTACTATCCAGCGAAACCACAGCCAAGGGAACGGGCTTGGCGGAATCAGC	96854	0.11109795171252686	No Hit
CCGCTAAGGAGTGTGTAACAACTCACCTGCCGAATCAACTAGCCCTGAAA	94361	0.1082383156250206	No Hit
GGCCGTTCTTAGTTGGTGGAGCGATTTGTCTGGTTAATTCCGATAACGAA	93967	0.10778637153417527	No Hit
GATCCCGAGGCCTCTCCAGTCCGCCGAGGGCGCACCACCGGCCCGTCTCG	92166	0.10572050527119943	No Hit
CAGAAACCTCCCGTGGAGCAGAAGGGCAAAAGCTCGCTTGATCTTGATTT	90266	0.10354107945240207	No Hit
CAAGGAGTCTAACACGTGCGCGAGTCGGGGGCTCGCACGAAAGCCGCCGT	89334	0.10247201373497093	No Hit
CTGGCTTGTGGCGGCCAAGCGTTCATAGCGACGTCGCTTTTTGATCCTTC	89272	0.10240089562930489	No Hit
CGAACGTCTGCCCTATCAACTTTCGATGGTAGTCGCCGTGCCTACCATGG	89258	0.10238483670221904	No Hit
CCCGACCCCTCCACCCGCCCTCCCTTCCCCCGCCGCCCCTCCTCCTCCTC	89181	0.10229651260324671	No Hit
CATGGGTCAGTCGGTCCTGAGAGATGGGCGAGCGCCGTTCCGAAGGGACG	88915	0.10199139298861508	No Hit
GGAAACCTCACCCGGCCCGGACACGGACAGGATTGACAGATTGATAGCTC	88114	0.10107259294605893	No Hit
CGCCTCCTCCCCTCCTCCCGCCCACGCCCCGCTCCCCGCCCCCGGAGCCC	87600	0.1004830009087632	No Hit
CCCCATTCGTGATGGGGATCGGGGATTGCAATTATTCCCCATGAACGAGG	87294	0.1001319986453148	No Hit
GGGAAGTCGGCAAGCCGGATCCGTAACTTCGGGATAAGGATTGGCTCTAA	87230	0.10005858640720793	No Hit
>>END_MODULE
>>Adapter Content	fail
#Position	Illumina Universal Adapter	Illumina Small RNA 3' Adapter	Illumina Small RNA 5' Adapter	Nextera Transposase Sequence	SOLID Small RNA Adapter
1	0.008526143216379418	0.0	0.0	0.0	0.0
2	0.008897792671795392	0.0	0.0	0.0	0.0
3	0.016133486390202678	0.0	0.0	1.1470662204196714E-6	0.0
4	0.024842013135628824	0.0	0.0	1.1470662204196714E-6	0.0
5	0.033623952119161825	0.0	0.0	1.1470662204196714E-6	0.0
6	0.04302415979550103	0.0	0.0	1.1470662204196714E-6	0.0
7	0.05071065053853325	0.0	0.0	1.1470662204196714E-6	0.0
8	0.056585923719522806	0.0	0.0	1.1470662204196714E-6	0.0
9	0.06199892921368324	0.0	0.0	1.1470662204196714E-6	0.0
10-11	0.07025436480204361	5.735331102098357E-7	0.0	1.1470662204196714E-6	0.0
12-13	0.08115149389603049	1.1470662204196714E-6	0.0	1.1470662204196714E-6	0.0
14-15	0.09468687529698261	1.1470662204196714E-6	0.0	1.1470662204196714E-6	0.0
16-17	0.10667945263147027	2.294132440839343E-6	0.0	1.1470662204196714E-6	0.0
18-19	0.1155554510450777	2.294132440839343E-6	0.0	1.1470662204196714E-6	0.0
20-21	0.12972516006592189	2.294132440839343E-6	0.0	1.1470662204196714E-6	0.0
22-23	0.1663033812357746	2.294132440839343E-6	0.0	1.1470662204196714E-6	0.0
24-25	0.22840325227685476	2.294132440839343E-6	0.0	1.1470662204196714E-6	0.0
26-27	0.29930915069209674	2.294132440839343E-6	0.0	1.1470662204196714E-6	0.0
28-29	0.39694570677488855	2.294132440839343E-6	0.0	1.1470662204196714E-6	0.0
30-31	0.5374968778291314	2.8676655510491785E-6	0.0	1.7205993306295073E-6	0.0
32-33	0.7114368524273498	3.441198661259014E-6	0.0	2.294132440839343E-6	0.0
34-35	0.8999072883727346	3.441198661259014E-6	0.0	2.294132440839343E-6	0.0
36-37	1.098068713281335	3.441198661259014E-6	0.0	2.294132440839343E-6	0.0
38-39	1.305182990040311	3.441198661259014E-6	0.0	2.294132440839343E-6	0.0
40-41	1.5302620444103892	3.441198661259014E-6	0.0	2.294132440839343E-6	0.0
42-43	1.784029798486274	3.441198661259014E-6	0.0	2.294132440839343E-6	0.0
44-45	2.050715812336525	3.441198661259014E-6	0.0	2.294132440839343E-6	0.0
46-47	2.3286631488057465	3.441198661259014E-6	0.0	2.294132440839343E-6	0.0
48-49	2.618537106301781	3.441198661259014E-6	0.0	2.294132440839343E-6	0.0
50-51	2.9376417522927705	3.441198661259014E-6	0.0	2.294132440839343E-6	0.0
52-53	3.290702999606843	3.441198661259014E-6	0.0	2.294132440839343E-6	0.0
54-55	3.670030342769196	3.441198661259014E-6	0.0	2.294132440839343E-6	0.0
56-57	4.081864969085132	3.441198661259014E-6	0.0	2.294132440839343E-6	0.0
58-59	4.542108084035219	3.441198661259014E-6	0.0	2.294132440839343E-6	0.0
60-61	5.057324347598918	5.735331102098357E-6	0.0	2.294132440839343E-6	0.0
62-63	5.649941772050986	5.735331102098357E-6	0.0	2.294132440839343E-6	0.0
64-65	6.285368854915337	5.735331102098357E-6	0.0	2.294132440839343E-6	0.0
66-67	6.9734164535752186	5.735331102098357E-6	0.0	2.294132440839343E-6	1.1470662204196714E-6
68-69	7.727947436837516	5.735331102098357E-6	0.0	2.294132440839343E-6	1.1470662204196714E-6
70-71	8.591987685097056	6.882397322518028E-6	0.0	2.294132440839343E-6	1.1470662204196714E-6
72-73	9.545962513302383	6.882397322518028E-6	0.0	2.294132440839343E-6	1.1470662204196714E-6
74-75	10.574502381166091	6.882397322518028E-6	0.0	2.294132440839343E-6	2.294132440839343E-6
76-77	11.69554568377621	6.882397322518028E-6	0.0	2.294132440839343E-6	2.294132440839343E-6
78-79	12.84692659378399	6.882397322518028E-6	0.0	2.8676655510491785E-6	2.294132440839343E-6
80-81	14.102120437938412	6.882397322518028E-6	0.0	3.441198661259014E-6	2.294132440839343E-6
82-83	15.446502695462236	6.882397322518028E-6	0.0	3.441198661259014E-6	2.294132440839343E-6
84-85	16.920131212904955	6.882397322518028E-6	0.0	3.441198661259014E-6	2.294132440839343E-6
86-87	18.5237773922998	6.882397322518028E-6	0.0	3.441198661259014E-6	2.294132440839343E-6
88-89	20.233957346916128	6.882397322518028E-6	0.0	3.441198661259014E-6	2.294132440839343E-6
90	21.535613108328647	6.882397322518028E-6	0.0	4.588264881678686E-6	2.294132440839343E-6
>>END_MODULE
