# Supplementary material for: RNA sequencing reveals transcriptional signatures of drug response and SARS-CoV-2 interaction in colorectal cancer cells
Source: Front Med (Lausanne). 2025 Sep 18;12:1654555. doi: 10.3389/fmed.2025.1654555 (PMC12488652; doi:10.3389/fmed.2025.1654555)
Supplement: Supplementary file 2 [file Supplementary_file_2.zip › SW480_Trt2_3_2_fastqc/fastqc.fo]

<?xml version="1.0" encoding="UTF-8"?><fo:root xmlns:fo="http://www.w3.org/1999/XSL/Format" xmlns:fox="http://xml.apache.org/fop/extensions"><fo:layout-master-set><fo:simple-page-master master-name="page-layout"><fo:region-body margin="2.5cm" region-name="body"/></fo:simple-page-master></fo:layout-master-set><fo:page-sequence master-reference="page-layout"><fo:flow flow-name="body"><fo:block font-size="48pt" text-align="center">
              FASTQC-Report
            <fo:inline wrap-option="no-wrap"/></fo:block><fo:block font-size="48pt" page-break-before="always" text-align="center">Basic Statistics</fo:block><fo:table><fo:table-column column-width="200pt"/><fo:table-column column-width="200pt"/><fo:table-body><fo:table-row><fo:table-cell><fo:block>Filename</fo:block></fo:table-cell><fo:table-cell><fo:block>SW480_Trt2_3_2.fastq</fo:block></fo:table-cell></fo:table-row><fo:table-row><fo:table-cell><fo:block>File type</fo:block></fo:table-cell><fo:table-cell><fo:block>Conventional base calls</fo:block></fo:table-cell></fo:table-row><fo:table-row><fo:table-cell><fo:block>Encoding</fo:block></fo:table-cell><fo:table-cell><fo:block>Sanger / Illumina 1.9</fo:block></fo:table-cell></fo:table-row><fo:table-row><fo:table-cell><fo:block>Total Sequences</fo:block></fo:table-cell><fo:table-cell><fo:block>87178925</fo:block></fo:table-cell></fo:table-row><fo:table-row><fo:table-cell><fo:block>Sequences flagged as poor quality</fo:block></fo:table-cell><fo:table-cell><fo:block>0</fo:block></fo:table-cell></fo:table-row><fo:table-row><fo:table-cell><fo:block>Sequence length</fo:block></fo:table-cell><fo:table-cell><fo:block>101</fo:block></fo:table-cell></fo:table-row><fo:table-row><fo:table-cell><fo:block>%GC</fo:block></fo:table-cell><fo:table-cell><fo:block>63</fo:block></fo:table-cell></fo:table-row></fo:table-body></fo:table><fo:block font-size="48pt" page-break-before="always" text-align="center">Per base sequence quality</fo:block><fo:block font-size="48pt" page-break-before="always" text-align="center">Per tile sequence quality</fo:block><fo:block font-size="48pt" page-break-before="always" text-align="center">Per sequence quality scores</fo:block><fo:block font-size="48pt" page-break-before="always" text-align="center">Per base sequence content</fo:block><fo:block font-size="48pt" page-break-before="always" text-align="center">Per sequence GC content</fo:block><fo:block font-size="48pt" page-break-before="always" text-align="center">Per base N content</fo:block><fo:block font-size="48pt" page-break-before="always" text-align="center">Sequence Length Distribution</fo:block><fo:block font-size="48pt" page-break-before="always" text-align="center">Sequence Duplication Levels</fo:block><fo:block font-size="48pt" page-break-before="always" text-align="center">Overrepresented sequences</fo:block><fo:table><fo:table-column column-width="200pt"/><fo:table-column column-width="200pt"/><fo:table-column column-width="200pt"/><fo:table-column column-width="200pt"/><fo:table-body><fo:table-row><fo:table-cell><fo:block>CCTGCCAGTAGCATATGCTTGTCTCAAAGATTAAGCCATGCATGTCTAAG</fo:block></fo:table-cell><fo:table-cell><fo:block>448667</fo:block></fo:table-cell><fo:table-cell><fo:block>0.5146507599170327</fo:block></fo:table-cell><fo:table-cell><fo:block>No Hit</fo:block></fo:table-cell></fo:table-row><fo:table-row><fo:table-cell><fo:block>CCTCACCCGGCCCGGACACGGACAGGATTGACAGATTGATAGCTCTTTCT</fo:block></fo:table-cell><fo:table-cell><fo:block>390287</fo:block></fo:table-cell><fo:table-cell><fo:block>0.4476850339689323</fo:block></fo:table-cell><fo:table-cell><fo:block>No Hit</fo:block></fo:table-cell></fo:table-row><fo:table-row><fo:table-cell><fo:block>GGAGTCTAACACGTGCGCGAGTCGGGGGCTCGCACGAAAGCCGCCGTGGC</fo:block></fo:table-cell><fo:table-cell><fo:block>308866</fo:block></fo:table-cell><fo:table-cell><fo:block>0.35428975523614226</fo:block></fo:table-cell><fo:table-cell><fo:block>No Hit</fo:block></fo:table-cell></fo:table-row><fo:table-row><fo:table-cell><fo:block>TCCTGCCAGTAGCATATGCTTGTCTCAAAGATTAAGCCATGCATGTCTAA</fo:block></fo:table-cell><fo:table-cell><fo:block>233500</fo:block></fo:table-cell><fo:table-cell><fo:block>0.26783996246799324</fo:block></fo:table-cell><fo:table-cell><fo:block>No Hit</fo:block></fo:table-cell></fo:table-row><fo:table-row><fo:table-cell><fo:block>AAGGAGTCTAACACGTGCGCGAGTCGGGGGCTCGCACGAAAGCCGCCGTG</fo:block></fo:table-cell><fo:table-cell><fo:block>221488</fo:block></fo:table-cell><fo:table-cell><fo:block>0.25406140302831215</fo:block></fo:table-cell><fo:table-cell><fo:block>No Hit</fo:block></fo:table-cell></fo:table-row><fo:table-row><fo:table-cell><fo:block>GACAGGTTAGTTTTACCCTACTGATGATGTGTTGTTGCCATGGTAATCCT</fo:block></fo:table-cell><fo:table-cell><fo:block>188410</fo:block></fo:table-cell><fo:table-cell><fo:block>0.2161187465892703</fo:block></fo:table-cell><fo:table-cell><fo:block>No Hit</fo:block></fo:table-cell></fo:table-row><fo:table-row><fo:table-cell><fo:block>CTCACCCGGCCCGGACACGGACAGGATTGACAGATTGATAGCTCTTTCTC</fo:block></fo:table-cell><fo:table-cell><fo:block>167109</fo:block></fo:table-cell><fo:table-cell><fo:block>0.19168508902811088</fo:block></fo:table-cell><fo:table-cell><fo:block>No Hit</fo:block></fo:table-cell></fo:table-row><fo:table-row><fo:table-cell><fo:block>GACTAATCGAACCATCTAGTAGCTGGTTCCCTCCGAAGTTTCCCTCAGGA</fo:block></fo:table-cell><fo:table-cell><fo:block>165064</fo:block></fo:table-cell><fo:table-cell><fo:block>0.18933933860735264</fo:block></fo:table-cell><fo:table-cell><fo:block>No Hit</fo:block></fo:table-cell></fo:table-row><fo:table-row><fo:table-cell><fo:block>CAGATCAGACGTGGCGACCCGCTGAATTTAAGCATATTAGTCAGCGGAGG</fo:block></fo:table-cell><fo:table-cell><fo:block>161061</fo:block></fo:table-cell><fo:table-cell><fo:block>0.18474763252701268</fo:block></fo:table-cell><fo:table-cell><fo:block>No Hit</fo:block></fo:table-cell></fo:table-row><fo:table-row><fo:table-cell><fo:block>GTCTGGTGCCAGCAGCCGCGGTAATTCCAGCTCCAATAGCGTATATTAAA</fo:block></fo:table-cell><fo:table-cell><fo:block>158848</fo:block></fo:table-cell><fo:table-cell><fo:block>0.18220917498122394</fo:block></fo:table-cell><fo:table-cell><fo:block>No Hit</fo:block></fo:table-cell></fo:table-row><fo:table-row><fo:table-cell><fo:block>GTTAGTTTTACCCTACTGATGATGTGTTGTTGCCATGGTAATCCTGCTCA</fo:block></fo:table-cell><fo:table-cell><fo:block>154971</fo:block></fo:table-cell><fo:table-cell><fo:block>0.1777619992446569</fo:block></fo:table-cell><fo:table-cell><fo:block>No Hit</fo:block></fo:table-cell></fo:table-row><fo:table-row><fo:table-cell><fo:block>CTCGGGCCGATCGCACGCCCCCCGTGGCGGCGACGACCCATTCGAACGTC</fo:block></fo:table-cell><fo:table-cell><fo:block>140918</fo:block></fo:table-cell><fo:table-cell><fo:block>0.16164227764909925</fo:block></fo:table-cell><fo:table-cell><fo:block>No Hit</fo:block></fo:table-cell></fo:table-row><fo:table-row><fo:table-cell><fo:block>GTAACAACTCACCTGCCGAATCAACTAGCCCTGAAAATGGATGGCGCTGG</fo:block></fo:table-cell><fo:table-cell><fo:block>125780</fo:block></fo:table-cell><fo:table-cell><fo:block>0.14427798920438628</fo:block></fo:table-cell><fo:table-cell><fo:block>No Hit</fo:block></fo:table-cell></fo:table-row><fo:table-row><fo:table-cell><fo:block>GTCGGAATCCGCTAAGGAGTGTGTAACAACTCACCTGCCGAATCAACTAG</fo:block></fo:table-cell><fo:table-cell><fo:block>124254</fo:block></fo:table-cell><fo:table-cell><fo:block>0.14252756615202583</fo:block></fo:table-cell><fo:table-cell><fo:block>No Hit</fo:block></fo:table-cell></fo:table-row><fo:table-row><fo:table-cell><fo:block>CTCTGGTGGAGGTCCGTAGCGGTCCTGACGTGCAAATCGGTCGTCCGACC</fo:block></fo:table-cell><fo:table-cell><fo:block>117130</fo:block></fo:table-cell><fo:table-cell><fo:block>0.1343558663977561</fo:block></fo:table-cell><fo:table-cell><fo:block>No Hit</fo:block></fo:table-cell></fo:table-row><fo:table-row><fo:table-cell><fo:block>CAACTTTCGATGGTAGTCGCCGTGCCTACCATGGTGACCACGGGTGACGG</fo:block></fo:table-cell><fo:table-cell><fo:block>113506</fo:block></fo:table-cell><fo:table-cell><fo:block>0.13019889841495522</fo:block></fo:table-cell><fo:table-cell><fo:block>No Hit</fo:block></fo:table-cell></fo:table-row><fo:table-row><fo:table-cell><fo:block>CGGGCGCTGACCCCCTTCGCGGGGGGGATGCGTGCATTTATCAGATCAAA</fo:block></fo:table-cell><fo:table-cell><fo:block>113372</fo:block></fo:table-cell><fo:table-cell><fo:block>0.13004519154141897</fo:block></fo:table-cell><fo:table-cell><fo:block>No Hit</fo:block></fo:table-cell></fo:table-row><fo:table-row><fo:table-cell><fo:block>GTCGGAGGTTCGAAGACGATCAGATACCGTCGTAGTTCCGACCATAAACG</fo:block></fo:table-cell><fo:table-cell><fo:block>106796</fo:block></fo:table-cell><fo:table-cell><fo:block>0.12250208407593922</fo:block></fo:table-cell><fo:table-cell><fo:block>No Hit</fo:block></fo:table-cell></fo:table-row><fo:table-row><fo:table-cell><fo:block>GTTTTACCCTACTGATGATGTGTTGTTGCCATGGTAATCCTGCTCAGTAC</fo:block></fo:table-cell><fo:table-cell><fo:block>103746</fo:block></fo:table-cell><fo:table-cell><fo:block>0.11900353210365924</fo:block></fo:table-cell><fo:table-cell><fo:block>No Hit</fo:block></fo:table-cell></fo:table-row><fo:table-row><fo:table-cell><fo:block>CTTTTGGTAAGCAGAACTGGCGCTGCGGGATGAACCGAACGCCGGGTTAA</fo:block></fo:table-cell><fo:table-cell><fo:block>101046</fo:block></fo:table-cell><fo:table-cell><fo:block>0.1159064533085261</fo:block></fo:table-cell><fo:table-cell><fo:block>No Hit</fo:block></fo:table-cell></fo:table-row><fo:table-row><fo:table-cell><fo:block>GGAGTGTGTAACAACTCACCTGCCGAATCAACTAGCCCTGAAAATGGATG</fo:block></fo:table-cell><fo:table-cell><fo:block>100882</fo:block></fo:table-cell><fo:table-cell><fo:block>0.11571833444837729</fo:block></fo:table-cell><fo:table-cell><fo:block>No Hit</fo:block></fo:table-cell></fo:table-row><fo:table-row><fo:table-cell><fo:block>GGACGGTGGCCATGGAAGTCGGAATCCGCTAAGGAGTGTGTAACAACTCA</fo:block></fo:table-cell><fo:table-cell><fo:block>99399</fo:block></fo:table-cell><fo:table-cell><fo:block>0.11401723524349491</fo:block></fo:table-cell><fo:table-cell><fo:block>No Hit</fo:block></fo:table-cell></fo:table-row><fo:table-row><fo:table-cell><fo:block>GTCTAACACGTGCGCGAGTCGGGGGCTCGCACGAAAGCCGCCGTGGCGCA</fo:block></fo:table-cell><fo:table-cell><fo:block>98255</fo:block></fo:table-cell><fo:table-cell><fo:block>0.1127049914873348</fo:block></fo:table-cell><fo:table-cell><fo:block>No Hit</fo:block></fo:table-cell></fo:table-row><fo:table-row><fo:table-cell><fo:block>CGCCCCGCTCCCCGCCCCCGGAGCCCCGCGGACGCTACGCCGCGACGAGT</fo:block></fo:table-cell><fo:table-cell><fo:block>98121</fo:block></fo:table-cell><fo:table-cell><fo:block>0.11255128461379858</fo:block></fo:table-cell><fo:table-cell><fo:block>No Hit</fo:block></fo:table-cell></fo:table-row><fo:table-row><fo:table-cell><fo:block>CTACTATCCAGCGAAACCACAGCCAAGGGAACGGGCTTGGCGGAATCAGC</fo:block></fo:table-cell><fo:table-cell><fo:block>96854</fo:block></fo:table-cell><fo:table-cell><fo:block>0.11109795171252686</fo:block></fo:table-cell><fo:table-cell><fo:block>No Hit</fo:block></fo:table-cell></fo:table-row><fo:table-row><fo:table-cell><fo:block>CCGCTAAGGAGTGTGTAACAACTCACCTGCCGAATCAACTAGCCCTGAAA</fo:block></fo:table-cell><fo:table-cell><fo:block>94361</fo:block></fo:table-cell><fo:table-cell><fo:block>0.1082383156250206</fo:block></fo:table-cell><fo:table-cell><fo:block>No Hit</fo:block></fo:table-cell></fo:table-row><fo:table-row><fo:table-cell><fo:block>GGCCGTTCTTAGTTGGTGGAGCGATTTGTCTGGTTAATTCCGATAACGAA</fo:block></fo:table-cell><fo:table-cell><fo:block>93967</fo:block></fo:table-cell><fo:table-cell><fo:block>0.10778637153417527</fo:block></fo:table-cell><fo:table-cell><fo:block>No Hit</fo:block></fo:table-cell></fo:table-row><fo:table-row><fo:table-cell><fo:block>GATCCCGAGGCCTCTCCAGTCCGCCGAGGGCGCACCACCGGCCCGTCTCG</fo:block></fo:table-cell><fo:table-cell><fo:block>92166</fo:block></fo:table-cell><fo:table-cell><fo:block>0.10572050527119943</fo:block></fo:table-cell><fo:table-cell><fo:block>No Hit</fo:block></fo:table-cell></fo:table-row><fo:table-row><fo:table-cell><fo:block>CAGAAACCTCCCGTGGAGCAGAAGGGCAAAAGCTCGCTTGATCTTGATTT</fo:block></fo:table-cell><fo:table-cell><fo:block>90266</fo:block></fo:table-cell><fo:table-cell><fo:block>0.10354107945240207</fo:block></fo:table-cell><fo:table-cell><fo:block>No Hit</fo:block></fo:table-cell></fo:table-row><fo:table-row><fo:table-cell><fo:block>CAAGGAGTCTAACACGTGCGCGAGTCGGGGGCTCGCACGAAAGCCGCCGT</fo:block></fo:table-cell><fo:table-cell><fo:block>89334</fo:block></fo:table-cell><fo:table-cell><fo:block>0.10247201373497093</fo:block></fo:table-cell><fo:table-cell><fo:block>No Hit</fo:block></fo:table-cell></fo:table-row><fo:table-row><fo:table-cell><fo:block>CTGGCTTGTGGCGGCCAAGCGTTCATAGCGACGTCGCTTTTTGATCCTTC</fo:block></fo:table-cell><fo:table-cell><fo:block>89272</fo:block></fo:table-cell><fo:table-cell><fo:block>0.10240089562930489</fo:block></fo:table-cell><fo:table-cell><fo:block>No Hit</fo:block></fo:table-cell></fo:table-row><fo:table-row><fo:table-cell><fo:block>CGAACGTCTGCCCTATCAACTTTCGATGGTAGTCGCCGTGCCTACCATGG</fo:block></fo:table-cell><fo:table-cell><fo:block>89258</fo:block></fo:table-cell><fo:table-cell><fo:block>0.10238483670221904</fo:block></fo:table-cell><fo:table-cell><fo:block>No Hit</fo:block></fo:table-cell></fo:table-row><fo:table-row><fo:table-cell><fo:block>CCCGACCCCTCCACCCGCCCTCCCTTCCCCCGCCGCCCCTCCTCCTCCTC</fo:block></fo:table-cell><fo:table-cell><fo:block>89181</fo:block></fo:table-cell><fo:table-cell><fo:block>0.10229651260324671</fo:block></fo:table-cell><fo:table-cell><fo:block>No Hit</fo:block></fo:table-cell></fo:table-row><fo:table-row><fo:table-cell><fo:block>CATGGGTCAGTCGGTCCTGAGAGATGGGCGAGCGCCGTTCCGAAGGGACG</fo:block></fo:table-cell><fo:table-cell><fo:block>88915</fo:block></fo:table-cell><fo:table-cell><fo:block>0.10199139298861508</fo:block></fo:table-cell><fo:table-cell><fo:block>No Hit</fo:block></fo:table-cell></fo:table-row><fo:table-row><fo:table-cell><fo:block>GGAAACCTCACCCGGCCCGGACACGGACAGGATTGACAGATTGATAGCTC</fo:block></fo:table-cell><fo:table-cell><fo:block>88114</fo:block></fo:table-cell><fo:table-cell><fo:block>0.10107259294605893</fo:block></fo:table-cell><fo:table-cell><fo:block>No Hit</fo:block></fo:table-cell></fo:table-row><fo:table-row><fo:table-cell><fo:block>CGCCTCCTCCCCTCCTCCCGCCCACGCCCCGCTCCCCGCCCCCGGAGCCC</fo:block></fo:table-cell><fo:table-cell><fo:block>87600</fo:block></fo:table-cell><fo:table-cell><fo:block>0.1004830009087632</fo:block></fo:table-cell><fo:table-cell><fo:block>No Hit</fo:block></fo:table-cell></fo:table-row><fo:table-row><fo:table-cell><fo:block>CCCCATTCGTGATGGGGATCGGGGATTGCAATTATTCCCCATGAACGAGG</fo:block></fo:table-cell><fo:table-cell><fo:block>87294</fo:block></fo:table-cell><fo:table-cell><fo:block>0.1001319986453148</fo:block></fo:table-cell><fo:table-cell><fo:block>No Hit</fo:block></fo:table-cell></fo:table-row><fo:table-row><fo:table-cell><fo:block>GGGAAGTCGGCAAGCCGGATCCGTAACTTCGGGATAAGGATTGGCTCTAA</fo:block></fo:table-cell><fo:table-cell><fo:block>87230</fo:block></fo:table-cell><fo:table-cell><fo:block>0.10005858640720793</fo:block></fo:table-cell><fo:table-cell><fo:block>No Hit</fo:block></fo:table-cell></fo:table-row></fo:table-body></fo:table><fo:block font-size="48pt" page-break-before="always" text-align="center">Adapter Content</fo:block></fo:flow></fo:page-sequence></fo:root>
